# Supplementary material for: Construction of a lncRNA–mRNA Co-Expression Network for Nasopharyngeal Carcinoma
Source: Front Oncol. 2022 Jul 7;12:809760. doi: 10.3389/fonc.2022.809760 (PMC9302896; doi:10.3389/fonc.2022.809760)
Supplement: Supplementary Table 2 — Upregulated and downregulated mRNA or lncRNAs. [file Table_2.xls]

## Sheet: mRNA_upregulated in NPC
Gene information		SAM analysis result					Expression levels in NPE samples						Expression levels in NPE samples
GENE_SYMBOL	GENE_NAME	Score(d)	Numerator(r)	Denominator(s+s0)	Fold Change	q-value(%)	N-1	N-2	N-3	N-4	N-5	N-6	T-1	T-2	T-3	T-4	T-5	T-6	T-7	T-8	T-9	T-10
CCND1	cyclin D1	10.113	2.70757	0.267733	6.86867	0	6.54047	6.80179	6.27874	6.2038	6.62752	6.67685	8.12277	10.1048	9.75186	8.81161	8.94193	9.17968	9.10673	9.45203	9.30766	9.51196
PLXNA1	plexin A1	9.63732	2.20461	0.228757	4.72707	0	5.2854	4.52356	4.70044	4.80735	5	5.04439	6.80735	7.65105	7.77479	7.09803	6.2854	7.33092	7.25739	6.89482	6.87036	7.01123
CXCL10	chemokine (C-X-C motif) ligand 10	8.3907	4.24056	0.505388	19.6458	0	5.24793	6.84549	7.73471	7.58496	7.6865	7.26679	11.0668	11.4605	11.6448	11.0063	10.275	11.722	12.9041	12.1808	9.75822	10.9979
TUBA1C	tubulin, alpha 1c	8.0523	2.20474	0.273802	4.51101	0	9.12928	8.40514	8.20945	7.5157	8.2384	8.8009	10.0688	10.3542	11.0627	11.1007	10.4727	11.1731	10.7279	10.4083	10.5048	10.0056
GJB3	gap junction protein, beta 3, 31kDa	7.85465	2.2495	0.28639	5.06374	0	5.39232	5.75489	5.67243	5	5.70044	5.39232	7.13955	7.8392	8.90689	7.63662	7.03342	8.01681	8.32643	7.7879	7.44294	7.21917
SLC5A6	solute carrier family 5 (sodium-dependent vitamin transporter), member 6	7.77667	1.74916	0.224925	3.43742	0	5.35755	5.61471	5.58496	5.42626	6.18982	5.80735	7.07682	7.13955	8.3966	7.32193	7.53138	7.30378	7.47573	7.72792	7.11894	7.03342
RAD51AP1	RAD51 associated protein 1	7.73592	2.52403	0.326274	5.37937	0	5.64386	5.67243	5.64386	4.70044	5.58496	6.9542	7.32193	7.94837	8.87344	8.08746	8.42206	8.61839	7.97728	8.55075	8.60733	7.83289
EIF2AK2	eukaryotic translation initiation factor 2-alpha kinase 2	7.7328	1.49798	0.193718	2.8102	0	7.74147	8.01681	7.33092	8.24793	7.74147	8.224	9.43879	9.35094	9.65464	9.14211	8.89785	9.79928	9.44915	9.72792	9.05528	9.3015
CXCL11	chemokine (C-X-C motif) ligand 11	7.28465	3.4931	0.479515	12.0178	0	4.11548	5.60486	5.88264	6.36923	6.52878	5.90689	9.42417	9.73753	8.94934	8.26679	8.02606	9.3837	11.0828	9.66059	8.55587	9.19065
HIST1H3I	histone cluster 1, H3i	6.9653	1.77972	0.255513	3.21322	0	10.4737	10.4574	11.0355	9.40088	10.2467	11.2461	11.6974	12.4065	12.292	12.4979	12.2753	12.399	12.0206	12.365	12.1478	12.463
UCK2	uridine-cytidine kinase 2	6.87348	1.92794	0.28049	3.87913	0	7.05528	6.93074	6.85798	6.12928	6.90689	7.42626	7.76818	9.29002	9.49985	9.18982	8.60733	8.73132	8.79442	8.8392	9.13186	8.27146
PARP9	poly (ADP-ribose) polymerase family, member 9	6.86595	1.32714	0.193292	2.53135	0	8.09803	7.76155	7.6865	7.7211	8.3837	8.07682	9.77972	8.93664	8.93074	8.94544	9.09011	9.72281	9.0954	9.49985	9.24317	9.57365
LRIG3	leucine-rich repeats and immunoglobulin-like domains 3	6.84657	1.74787	0.255292	3.4654	0	6.70044	6.87036	6.35755	6.53916	7.18982	7.12928	8.92778	8.43879	9.4818	7.90689	8.56986	8.2854	8.36632	8.60363	7.91886	8.9571
DTX3L	deltex 3-like (Drosophila)	6.742	1.17128	0.173728	2.23911	0	8.26209	8.84862	8.11374	8.32193	8.40088	8.84549	9.67772	9.25267	9.85953	9.46148	9.35315	9.88722	9.34873	9.76487	9.89936	9.86264
STAT1	signal transducer and activator of transcription 1, 91kDa	6.73359	1.66931	0.247908	3.19238	0	9.31814	9.49361	10.1807	10.2623	10.3601	9.99932	12.3164	11.7595	11.1986	11.5113	11.2993	11.8052	11.5973	11.2135	11.1513	12.1976
PCNA	proliferating cell nuclear antigen	6.70691	1.71926	0.256342	3.31072	0	8.2854	8.37938	8.32643	7.40939	8.02791	8.7211	9.14211	10.1319	10.7903	9.95274	9.55651	10.1749	9.96434	9.87805	9.88111	9.63662
FOXM1	forkhead box M1	6.69086	2.05747	0.307504	4.30843	0	4.64386	5.70044	5.39232	4.90689	5.64386	5.64386	6.70044	8.26679	7.91289	7.64386	7.43463	7.56986	6.55459	6.98868	7.88874	6.83289
ATIC	5-aminoimidazole-4-carboxamide ribonucleotide formyltransferase/IMP cyclohydrolase	6.64714	1.21394	0.182625	2.3601	0	5.97728	6.20945	6.12928	5.72792	6.12928	6.24793	7.22882	7.67243	7.73471	7.20945	6.75489	7.60733	7.24793	6.88264	7.49185	7.01123
NUF2	NUF2, NDC80 kinetochore complex component, homolog (S. cerevisiae)	6.64587	2.75783	0.414969	6.9358	0	5.20945	5.16993	5.52356	4	5.20945	6.14975	6.80735	8.44294	8.48382	8.73809	7.74147	7.96578	8.29002	6.71425	8.95128	7.54689
SGK1	serum/glucocorticoid regulated kinase 1	6.63696	2.1186	0.319212	4.33905	0	9.32193	8.3966	8.03342	7.52356	8.53138	8.6865	9.94691	10.7099	11.8541	10.4727	10.7632	10.6119	10.2276	10.2992	10.2515	10.2046
ETV6	ets variant 6	6.61414	1.72198	0.260349	3.36133	0	5.72792	6.08746	5.72792	5.20945	6.2854	6.18982	7.67948	8.29462	8.35755	7.40088	7.40088	7.85175	7.46761	7.49185	6.97728	7.01123
TTK	TTK protein kinase	6.59514	2.88418	0.43732	6.68772	0	3.90689	4.70044	5.08746	3.32193	4.16993	6.08746	6.33985	7.8009	8.67596	8.25267	7.16993	7.12928	7.18982	7.42626	7.06609	7.24793
NDC80	NDC80 homolog, kinetochore complex component (S. cerevisiae)	6.56129	2.15654	0.328677	4.05893	0	5.58496	5.24793	5.61471	4.39232	5.58496	6.84549	6.98868	8.19476	8.23362	7.84549	7.2854	7.54689	8.00562	7.3837	7.97728	7.55459
FAM57A	family with sequence similarity 57, member A	6.54338	1.6689	0.255051	3.20711	0	6	6.14975	5.45943	5.52356	6.45943	6.33985	7.3837	7.2384	8.3966	7.94251	7.89482	7.67948	8.01681	7.83289	6.94251	7.24793
ARNT2	aryl-hydrocarbon receptor nuclear translocator 2	6.47302	2.43354	0.375951	5.12184	0	3.80735	6.10852	5.61471	4.85798	5.88264	5.35755	7.24793	8.23362	7.88874	7.26679	7.06609	8.17493	7.97728	8.58496	6.96578	7.64386
CDK4	cyclin-dependent kinase 4	6.40267	1.63575	0.255479	3.22113	0	9.57175	9.26913	9.1267	8.76818	9.224	9.58496	10.0795	10.8017	11.7013	10.5285	11.1649	11.6175	10.7406	10.9578	10.7228	10.6175
AJUBA	ajuba LIM protein	6.401	1.72412	0.269352	3.35242	0	6.08746	5.45943	5	5.04439	5.45943	5.58496	7.24793	7.21917	6.76818	6.08746	7.2384	7.50779	7.76155	7.55459	6.78136	7.46761
ZNF587	zinc finger protein 587	6.35846	1.69486	0.266552	3.34839	0	5.9542	5.67243	5.88264	5.39232	5.55459	6.32193	6.75489	7.66534	8.29002	7.90689	7.59991	7.59246	6.89482	6.9542	8.00562	7.24793
NIPSNAP1	nipsnap homolog 1 (C. elegans)	6.34674	1.59452	0.251234	3.12954	0	5.86661	6.16147	6.12474	5.8317	6.29619	6.56159	6.83749	7.45714	8.4046	7.30476	7.6411	8.04561	7.61275	7.57825	8.13091	8.33639
GJB5	gap junction protein, beta 5, 31.1kDa	6.33703	2.71892	0.429054	6.54045	0	6.53916	6.42626	5.97728	4.80735	6.74147	7.29462	7.99435	9.23122	10.403	8.66178	8.83605	9.31515	9.60548	9.20212	7.97154	8.94544
HIST1H3C	histone cluster 1, H3c	6.33691	1.78058	0.280985	3.27554	0	11.4934	11.2969	11.5765	10.1344	10.9001	12.0147	12.412	13.1134	13.7154	13.1738	12.8632	13.4205	12.8315	12.8412	12.9151	12.8796
NFE2L3	nuclear factor (erythroid-derived 2)-like 3	6.22257	2.0407	0.327952	4.35827	0	7.25739	8.29921	8.12412	7.8392	8.49985	8.01123	10.2276	10.543	11.2003	10.7566	9.04985	10.0014	9.57554	9.65821	9.80413	9.64205
TIMMDC1	translocase of inner mitochondrial membrane domain containing 1	6.18503	1.27693	0.206455	2.43852	0	10.6856	10.599	10.0701	10.1874	10.6008	10.9506	11.683	11.66	12.5071	11.6225	11.6564	12.1251	12.0362	11.8321	11.4939	11.3089
TOP2A	topoisomerase (DNA) II alpha 170kDa	6.18071	2.90033	0.469255	7.5628	0	6.00075	5.71281	6.02026	4.05095	5.72965	6.79344	7.89806	9.47816	10.0195	8.93677	8.47751	8.14655	8.35021	7.50062	9.42664	7.94905
NTRK2	neurotrophic tyrosine kinase, receptor, type 2	6.16987	3.50912	0.568751	15.3284	0	6.40939	6.14975	5.85798	5.88264	5.90689	5.55459	7	11.3498	11.0168	10.1046	8.79116	9.71425	9.60363	9.81057	8.23362	9.06878
ETV7	ets variant 7	6.14589	1.72496	0.280668	3.39	0	5.20945	5.70044	5	5.24793	6.04439	5.78136	7.50779	6.72792	7.91886	7.05528	6.88264	7.70736	6.67243	7.77479	6.45943	7.5157
RBBP8	retinoblastoma binding protein 8	6.14114	2.0027	0.326112	3.78228	0	6.2854	4.70044	4.75489	4.39232	5.08746	5.67243	6.61471	7.18982	7.47573	7.90087	6.55459	7.25739	6.58496	7.46761	6.83289	7.63662
CAD	carbamoyl-phosphate synthetase 2, aspartate transcarbamylase, and dihydroorotase	6.13317	1.2715	0.207316	2.48168	0	7.27612	7.10852	6.98868	6.75489	6.98868	7.25739	8.10852	8.67596	9.0634	8.30834	8.35315	7.73471	8.45533	7.82655	8.633	8.17991
MCM4	minichromosome maintenance complex component 4	6.10785	2.34078	0.38324	5.0994	0	5.42626	6.24793	7.05528	5.58496	6.22882	6.93074	7.8009	9.05799	9.57365	9.03617	8.43045	8.67596	8.87958	7.31288	9.0634	8.03342
GAPDH	glyceraldehyde-3-phosphate dehydrogenase	6.09457	1.45596	0.238895	2.74387	0	12.9308	12.5687	12.7555	11.9613	12.9393	13.1627	13.8241	13.997	14.7044	14.3348	14.5861	14.3751	14.5698	13.5365	14.0071	13.822
MRPL44	mitochondrial ribosomal protein L44	6.07542	1.105	0.18188	2.14176	0	6.47573	6.40939	6.26679	5.64386	6.16993	6.55459	7.40088	7.14975	7.33985	7.01123	6.9542	7.74147	7.39232	7.48382	7.34873	7.76155
SCLY	selenocysteine lyase	6.07048	1.67795	0.276411	3.33432	0	6.12928	6.58496	6.40939	6.08746	6.64386	6.94251	7.62205	8.32193	8.62571	8.87344	7.44294	8.70736	8.633	7.81378	7.60733	7.79442
IFIH1	interferon induced with helicase C domain 1	6.06808	1.74104	0.286917	3.49651	0	7.80735	8.09276	7.21917	7.74819	8.04985	7.9542	9.50978	9.77808	9.7879	9.42836	8.58496	10.098	10.1935	10.0835	8.61839	9.44708
BIRC5	baculoviral IAP repeat containing 5	6.05741	2.28013	0.37642	5.35396	0	5.42167	5.38933	5.78773	4.58595	5.12796	5.89294	6.75261	8.05296	9.27691	8.13658	7.28022	7.68265	7.46896	6.77693	7.93284	7.11661
FPR3	formyl peptide receptor 3	6.03692	1.33865	0.221744	2.55338	0	8.13443	7.91289	7.31288	7.64386	7.65821	8.19967	9.12412	9.66534	9.13955	9.67596	8.80413	9.27845	9.2738	9.33762	8.54689	8.64386
CSE1L	CSE1 chromosome segregation 1-like (yeast)	6.02988	1.70247	0.282339	3.35835	0	7.39232	7.33092	7.02237	6.89482	7	7.90689	8.11894	9.22882	9.88722	8.89482	9.02514	9.32643	9.27146	8.91886	8.82337	8.10852
ADAR	adenosine deaminase, RNA-specific	6.02753	0.92503	0.153468	1.90594	0	9.3837	9.45943	8.9571	9.13699	9.2384	9.52356	10.4727	10.3869	10.4533	10.3185	9.67243	10.2574	9.98157	10.2946	10.0112	10.2336
SMARCA4	SWI/SNF related, matrix associated, actin dependent regulator of chromatin, subfamily a, member 4	6.00165	1.60524	0.267466	3.15723	0	6.06609	6.87036	6.06609	6.22882	6.2854	6.84549	7.8009	8.19476	9.27612	7.93664	7.83289	7.82655	7.87036	7.39232	8.14466	7.71425
EDARADD	EDAR-associated death domain	5.99336	1.37894	0.230078	2.69371	0	9.43254	9.57743	9.67772	9.11894	9.67772	9.21917	10.6618	10.858	11.6856	10.8711	10.3163	11.03	11.4273	10.3859	10.5028	10.5565
OAS3	2'-5'-oligoadenylate synthetase 3, 100kDa	5.94249	2.07843	0.349757	4.64732	0	6.20945	7.40088	6.78136	7.08746	6.87036	6.91886	9.05257	8.59246	8.77149	8.55075	8.17493	9.67066	9.32418	10.4848	8.18488	8.75822
PDCD5	programmed cell death 5	5.93312	1.57741	0.265865	2.95207	0	8.0607	7.94251	7.33092	7.15987	7.91289	8.52748	8.66178	9.28771	9.98584	9.8857	9.41785	9.57175	9.82972	9.29232	9.11114	8.9542
OBFC2B	oligonucleotide/oligosaccharide-binding fold containing 2B	5.87856	1.20039	0.204197	2.29926	0	7.59246	7.54689	7.40088	7.21917	7.81378	8.15987	8.11894	8.8392	9.11114	8.76487	9.00562	8.98014	9.24079	8.8857	8.91289	8.36632
MCM7	minichromosome maintenance complex component 7	5.85347	1.37348	0.234644	2.67875	0	7.61471	7.98868	7.90087	7.55459	8.10329	8.16993	8.62205	9.9263	9.93221	9.67243	8.94837	9.10329	8.93369	9.02514	9.45533	9.00282
IFI30	interferon, gamma-inducible protein 30	5.8484	1.4475	0.247503	2.69281	0	11.1222	10.9129	11.1364	10.1749	11.0607	11.6582	12.4336	12.9555	12.6926	12.941	12.187	12.4921	12.1715	11.7985	12.1558	12.7561
CKAP2	cytoskeleton associated protein 2	5.82851	1.21119	0.207804	2.3151	0	6.9542	7.10852	6.54946	6.73697	6.91089	7.55203	8.07146	8.52487	8.12584	8.60363	8.08215	7.95613	7.92877	7.53916	8.58871	8.37793
IDH1	isocitrate dehydrogenase 1 (NADP+), soluble	5.79631	1.70765	0.294609	3.375	0	7.52356	7.01123	6.76818	6.72792	7.47573	7.6865	8.13443	8.8392	9.78136	9.49785	8.83605	8.75489	9.49785	8.73809	8.89785	8.08746
IFIT3	interferon-induced protein with tetratricopeptide repeats 3	5.75076	3.04633	0.529726	10.1647	0	6.26679	5.24793	4.90689	6.12928	6.26679	6.35755	8.61471	8.2854	8.91289	7.62205	7.94251	10.4727	10.0928	10.5613	7.6865	8.89785
PML	promyelocytic leukemia	5.7412	1.0815	0.188376	2.15925	0	7.41785	7.70044	7.19967	7.5157	7.72792	7.66534	8.48382	8.61471	9.40727	8.71768	8.44708	8.49185	8.07682	8.78136	8.38802	8.78463
HIST2H3A	histone cluster 2, H3a	5.73862	2.92997	0.510571	6.39059	0	9.86419	9.29692	10.043	7.11894	9.02791	10.8657	10.9425	12.5071	12.617	12.5897	11.7591	12.8675	12.8429	11.6316	13.0269	12.2101
PSMA4	proteasome (prosome, macropain) subunit, alpha type, 4	5.71192	1.47422	0.258095	2.65035	0	9.7211	10.0348	9.25739	9.35535	9.74819	10.8416	10.6475	11.227	11.6891	11.3778	10.9374	11.4041	11.7818	11.5622	11.2906	11.0888
NDUFA9	NADH dehydrogenase (ubiquinone) 1 alpha subcomplex, 9, 39kDa	5.70822	1.14146	0.199967	2.19943	0	6.94251	6.70044	6.39232	6.61471	7	7.37504	7.54689	7.88264	8.2854	7.97154	8.37504	8.26209	7.48382	8.11374	8.17493	7.69349
RCC2	regulator of chromosome condensation 2	5.66048	1.69649	0.299708	3.37397	0	6.47573	6.75489	6.67243	6.14975	6.83289	7.40088	7.78136	9.00562	9.43671	7.88264	8.25739	8.0607	8.21432	8.05528	9.13443	8.28077
TMTC3	transmembrane and tetratricopeptide repeat containing 3	5.65695	1.93624	0.342276	4.02727	0	5.52356	5	4.32193	4.58496	5.35755	5.12928	6.62936	6.32193	7.82018	7.05528	7.16993	7.59991	5.75489	7.05528	7.56986	6.24793
IGF2BP3	insulin-like growth factor 2 mRNA binding protein 3	5.65578	2.43205	0.430011	6.288	0	5.16993	4.70044	5.35755	4.80735	5.58496	5.52356	6.62936	8.64746	9.04166	7.2854	8.02791	6.26679	7.12928	8.29462	8.07146	6.83289
AURKA	aurora kinase A	5.63673	2.1562	0.382526	4.62669	0	6.18982	6.30378	6.35755	5.35755	6.2854	7.21917	7.88874	8.71425	9.49185	8.98868	8.90689	8.05528	8.37504	7.17991	9.11634	7.70044
EIF4A1	eukaryotic translation initiation factor 4A1	5.633	0.862687	0.153149	1.80728	0	9.78463	9.60548	9.29002	8.97728	9.49185	9.59991	10.1254	10.5603	10.2866	10.4242	10.2656	10.2046	10.7616	10.2491	10.2204	10.1111
KHSRP	KH-type splicing regulatory protein	5.63244	1.25084	0.222079	2.38539	0	8.61471	9.42417	8.96578	8.70736	9.08481	9.5411	9.91139	10.1033	10.933	10.3641	10.5651	9.91439	9.92035	10.1898	10.8017	10.3685
TBK1	TANK-binding kinase 1	5.62522	0.90832	0.161473	1.8755	0	6.94251	6.9542	6.58496	6.87036	6.97728	7.40088	7.65821	7.99435	8.29921	7.84549	7.53138	7.97728	8.11374	7.87652	7.52356	7.81378
DSG2	desmoglein 2	5.615	2.2795	0.405966	5.24329	0	7.97728	7.89482	6.67243	6.96578	7.96578	8.15482	9.09803	9.42206	11.5231	8.98584	9.79766	10.2656	10.1163	10.0688	10.445	9.12412
ATP5B	ATP synthase, H+ transporting, mitochondrial F1 complex, beta polypeptide	5.60198	1.19208	0.212797	2.29517	0	11.8941	11.7883	11.8443	11.3498	12.2167	12.3304	12.7099	13.108	13.5906	13.2381	12.8471	13.7166	13.0708	13.0334	13.0689	12.5767
RAPGEFL1	Rap guanine nucleotide exchange factor (GEF)-like 1	5.6012	2.49596	0.445611	6.30306	0	3.90689	5.16993	4.70044	4.70044	4.85798	6	6.20945	7.11894	9.49785	7.08746	7.27612	7.19967	7.58496	6.84549	7.14975	7.88264
HDGFRP3	hepatoma-derived growth factor, related protein 3	5.58901	1.57931	0.282574	3.02201	0	7.2854	6.91886	6.18982	7.08746	6.44294	7.34873	7.5157	9.01681	9.26679	8.08215	8.48382	8.40939	8.82972	8.48382	8.30378	8.18982
HIST2H3D	histone cluster 2, H3d	5.55802	1.94639	0.350195	3.59453	0	12.3137	11.8329	12.1306	10.7398	11.7262	13.1328	12.8752	14.2218	14.5644	14.1799	13.4686	13.9495	14.1941	13.6495	14.3953	13.7591
FOXP3	forkhead box P3	5.54499	1.35192	0.243809	2.57079	0	7.04439	7.54689	6.52356	6.88264	6.71425	7.3837	8.60363	7.91289	8.48382	9.03067	8.17991	8.47573	7.90689	8.54303	7.72792	8.81378
HIST1H2AJ	histone cluster 1, H2aj	5.53937	1.51179	0.272917	2.69462	0	11.8106	11.8435	12.3608	10.8106	11.5201	12.668	12.9794	13.5758	14.0145	13.5622	13.3116	13.2386	13.3305	12.8723	13.1611	13.428
MAD2L1	MAD2 mitotic arrest deficient-like 1 (yeast)	5.52315	2.14124	0.387684	4.64188	0	5.83289	6.30378	7.07682	5.85798	6.42626	7.11894	7.49985	9.16742	9.54496	8.62936	8.03342	8.85798	9.11114	7.90689	9.38586	7.63662
ZWILCH	Zwilch, kinetochore associated, homolog (Drosophila)	5.48979	1.68015	0.30605	3.20204	0	5.52356	6.06609	5.85798	5.32193	6	6.87036	6.78136	7.99435	8.60733	7.96	7.67243	7.59246	7.53138	6.96578	7.82018	7.27612
ESCO2	establishment of cohesion 1 homolog 2 (S. cerevisiae)	5.47205	2.41603	0.441521	5.1375	0	4.9542	5.04439	5.32193	3.16993	5.08746	5.93074	5.9542	7.78136	8.29002	8.05528	7.31288	7.49985	7.35755	6.91886	7.67948	6.49185
TARS	threonyl-tRNA synthetase	5.46213	1.13598	0.207974	2.24712	0	7.30378	6.93074	6.70044	6.65821	6.96578	6.90689	7.6865	8.633	8.55459	7.85798	7.97728	8.42206	8.05528	7.98299	7.37504	7.92481
CCNA2	cyclin A2	5.44331	1.97876	0.363522	3.8102	0	6.88946	6.73928	7.79767	5.83992	6.83144	7.82179	8.08832	9.42726	9.84469	9.28284	8.78663	9.01712	8.90639	8.19638	9.57518	8.52872
PTPRF	protein tyrosine phosphatase, receptor type, F	5.42882	2.07851	0.382865	4.16667	0	4.64386	5.55459	4	4.64386	5.2854	6	6.82018	7.91886	8.10852	5.83289	7.15987	7.11894	7.11894	6.56986	7.49185	6.85798
UBE2T	ubiquitin-conjugating enzyme E2T (putative)	5.41753	2.41212	0.445243	5.35135	0	5.55459	5.39232	5.64386	4.39232	5.88264	6.83289	6.58496	8.76818	8.71768	8.54303	8.03892	8.10329	8.01123	7.14975	9.11114	7.25739
PPIA	peptidylprolyl isomerase A (cyclophilin A)	5.41329	1.37586	0.254164	2.62744	0	12.0845	11.9736	12.1169	11.3973	11.907	12.6593	13.0179	13.425	14.2839	13.7732	12.9189	13.6424	13.6662	12.8897	13.0985	13.2739
ABCC1	ATP-binding cassette, sub-family C (CFTR/MRP), member 1	5.40824	1.27069	0.234955	2.49784	0	6.59991	6.93074	7.03342	6.91886	7.03342	7.12928	8.23362	8.54689	8.53916	8.35755	8.12928	8.6865	8.04439	7.02237	8.0607	8.49586
CCT3	chaperonin containing TCP1, subunit 3 (gamma)	5.39867	1.44994	0.268574	2.8902	0	9.08481	9.13443	8.90989	8.54689	8.87344	8.90087	9.24793	10.623	10.5736	10.4717	10.1357	10.403	11.375	9.94105	10.66	10.1523
SOX11	SRY (sex determining region Y)-box 11	5.39151	2.28265	0.423379	5.7639	0	5.9542	5.16993	5.1565	5.20945	5.51307	5.3339	6.27302	8.98868	9.21675	7.70506	8.05347	7.39232	6.61961	7.30682	7.75933	7.40656
PYCARD	PYD and CARD domain containing	5.38377	1.45032	0.269388	2.85119	0	9.91737	10.0056	9.97298	9.58308	10.2503	10.3891	10.444	11.314	11.3756	11.7879	11.3891	12.0549	12.1886	11.6083	10.7977	11.7406
MCM6	minichromosome maintenance complex component 6	5.36973	1.26693	0.23594	2.40049	0	7.67948	7.76818	7.85175	6.9542	7.33092	8.14466	8.79766	9.51964	9.21675	9.16491	8.13443	8.82972	8.65821	8.64746	9.10852	8.80735
SMC4	structural maintenance of chromosomes 4	5.35709	1.90457	0.355523	4.0264	0	6.2854	7.02237	6.08746	6.06609	7.05528	6.84549	8.14975	9.24079	8.90388	8.633	8.21432	7.72792	8.45533	7.60733	9.82814	7.88874
ZWINT	ZW10 interactor	5.34782	2.37578	0.444252	5.18862	0	6	5.75489	6.32193	4.24793	5.52356	6.72792	6.90689	8.43463	9.23601	8.91289	7.94837	8.07146	7.97728	7.30378	9.03892	7.55459
HELLS	helicase, lymphoid-specific	5.34403	2.12674	0.397965	4.77143	0	5.08746	5.70044	5.49185	4.80735	5.80735	6.30378	6.93074	7.91886	9.24079	7.06609	6.82018	7.86419	8.11894	6.65821	8.10329	7.87652
SGPP2	sphingosine-1-phosphate phosphatase 2	5.32831	2.3308	0.437437	5.13333	0	5.52356	6.24793	6.24793	5.61471	7.12928	7.41785	8.46761	8.6865	10.2167	9.44708	9.04439	7.87036	8.70736	8.87652	7.3837	8.24317
ATP5G3	ATP synthase, H+ transporting, mitochondrial F0 complex, subunit C3 (subunit 9)	5.32515	1.26595	0.237731	2.37451	0	7.64145	7.26679	7.10852	6.77698	7.10504	8.05166	8.14296	8.8928	8.66652	9.31061	8.71081	8.75377	8.66415	8.33539	8.30226	8.131
PARP14	poly (ADP-ribose) polymerase family, member 14	5.32164	1.23356	0.2318	2.34419	0	7.40939	8.18488	7.73471	8.38802	8.41363	8.40088	9.95855	9.45738	9.54496	9.02237	8.73132	9.31515	8.96	9.28077	9.20945	9.74147
HIST1H3G	histone cluster 1, H3g	5.31939	1.69802	0.319213	2.96297	0	11.8777	11.363	12.4455	10.2562	11.5132	12.4192	12.933	13.7037	13.8886	13.7357	13.1588	13.3868	13.3628	12.9003	13.0957	13.2729
NIT2	nitrilase family, member 2	5.29339	1.43163	0.270457	2.71531	0	6.52356	7.05528	6.6865	6.26679	7.10852	7.50779	7.54689	8.11374	8.8857	8.04985	8.17991	8.7211	8.89482	8.14466	8.62571	7.73471
PGAM5	phosphoglycerate mutase family member 5	5.26792	1.3485	0.255983	2.6581	0	7.13955	7.2384	7.13955	6.80735	7.24793	7.62936	7.93074	8.83605	9.45738	8.44294	8.49586	9.12412	8.69697	8.55075	8.01123	7.94251
EIF5A	eukaryotic translation initiation factor 5A	5.25548	1.13018	0.215048	2.15083	0	10.8564	10.5216	10.1599	10.1737	10.5127	11.2848	11.2432	12.0382	11.6348	11.6466	11.4883	11.6138	11.5358	12.2252	12.1121	11.6124
HIST1H4D	histone cluster 1, H4d	5.24321	1.4114	0.269185	2.54782	0	11.2438	11.2052	11.5522	10.2058	10.8289	11.9578	11.8321	12.9155	12.8473	12.7145	12.1434	12.5618	12.859	12.4328	12.9153	12.5486
NUCKS1	nuclear casein kinase and cyclin-dependent kinase substrate 1	5.24095	1.15198	0.219803	2.20658	0	7.16993	7.14975	6.52356	6.56986	6.71425	7.50779	7.32193	8.25267	8.32643	8.53916	7.91886	7.99435	8.18488	7.88874	8.45121	8.03342
THBS4	thrombospondin 4	5.2387	2.09211	0.399357	4.64766	0	5.93074	4.75489	5.58496	5.80735	5.12928	4.85798	8.29002	8.71425	7.31288	7.12928	6.61471	7.83289	5.97728	7.07682	7.40939	8.00562
TAP1	transporter 1, ATP-binding cassette, sub-family B (MDR/TAP)	5.23656	0.975229	0.186235	2.02022	0	9.42836	9.59991	9.51373	9.49985	9.65284	9.65464	11.1144	10.7228	10.2656	10.6366	10.0875	10.5226	10.4346	10.7254	9.91439	10.9106
DRAM1	DNA-damage regulated autophagy modulator 1	5.2347	1.17041	0.223587	2.35958	0	7.3837	7.53138	7.3837	7.41785	7.3837	7.50779	8.78463	8.85487	9.54303	8.5812	8.32643	8.86728	8.03342	8.56605	7.91289	8.5812
CCT2	chaperonin containing TCP1, subunit 2 (beta)	5.2335	1.12977	0.215872	2.17304	0	9.1843	9.49711	9.22522	8.60411	9.41903	9.77719	9.71071	10.5491	10.6785	10.454	10.1716	10.791	10.6439	10.5467	10.5576	10.0396
TP53	tumor protein p53	5.22902	1.26868	0.242623	2.45134	0	7.16742	7.78172	7.64043	7.03376	7.53734	7.78841	8.43513	7.59831	9.04981	9.12947	8.81754	8.8155	8.9243	9.0069	9.03283	8.79215
NOP56	NOP56 ribonucleoprotein homolog (yeast)	5.22787	0.958687	0.18338	1.9564	0	6.74147	6.58496	6.64386	6.50779	6.78136	7.24793	7.44294	8.15482	8.16993	7.42626	7.8392	7.61471	7.76155	7.36632	7.94837	7.37504
TSPAN17	tetraspanin 17	5.22728	1.23989	0.237197	2.38762	0	6.58496	7.2384	6.67243	6.42626	7.02237	7.33985	7.57743	7.98868	8.83605	7.87036	7.81378	7.98868	8.61102	8.10852	7.82655	8.58496
PPIAL4A	peptidylprolyl isomerase A (cyclophilin A)-like 4A	5.22538	1.32937	0.254406	2.47595	0	10.7271	11.1917	11.0761	10.2192	10.8704	11.7039	11.6883	12.1709	12.9751	12.3778	11.9348	12.6359	12.7337	12.0967	12.0427	12.2851
PMAIP1	phorbol-12-myristate-13-acetate-induced protein 1	5.22362	2.19915	0.421	5.5094	0	5.72792	6.93074	6.08746	6.55459	6.49185	6.55459	7.2854	8.5157	10.7091	9.22882	8.29462	8.27612	8.73471	8.37069	8.17991	8.30834
HIST1H3F	histone cluster 1, H3f	5.22041	1.83025	0.350594	3.19299	0	10.8941	10.6321	11.3537	9.37938	10.4818	11.9801	11.815	12.8112	13.4045	12.6713	12.4468	12.3753	12.8694	12.4594	12.7863	12.5319
ARL6IP6	ADP-ribosylation-like factor 6 interacting protein 6	5.21954	1.34297	0.257296	2.63174	0	6.78136	7.29462	7.06609	6.9542	7.57743	7.53138	8.15987	8.48784	9.55651	8.76155	8.25267	8.32193	9.13186	8	8.63662	8.12928
VEZT	vezatin, adherens junctions transmembrane protein	5.2175	1.1724	0.224705	2.29511	0	6.45943	6.67243	5.88264	6.32193	6.56986	6.75489	7.74819	7.56224	8.31288	7.47573	7.58496	8.20945	7.43463	7.65821	7.03342	7.13955
KEAP1	kelch-like ECH-associated protein 1	5.21514	1.14449	0.219456	2.1681	0	6.75242	6.94569	6.34292	6.36472	6.94201	7.53549	7.61098	8.19619	8.45319	8.29464	7.54687	7.74131	7.93231	8.0699	8.10031	7.63794
TOMM40	translocase of outer mitochondrial membrane 40 homolog (yeast)	5.21337	1.52475	0.292469	3.02668	0	6.3159	6.27922	6.02975	6.22239	6.58996	6.95031	6.96193	7.8095	8.57365	8.81592	7.67948	7.63904	7.77479	8.2062	8.45943	7.30682
FERMT1	fermitin family member 1	5.21193	2.47681	0.47522	5.36856	0	5.78136	5.04439	4.24793	3.45943	5.61471	5.9542	7.31288	7.62205	7.39232	7.42626	6.04439	8.72792	8.19967	8.33539	7.04439	6.83289
STAP2	signal transducing adaptor family member 2	5.20174	1.62833	0.313035	3.20525	0	7.53916	8.42206	7.72792	7.40088	8.2854	8.40514	8.94544	9.45533	10.7364	10.0848	9.34873	9.8009	9.65105	9.88111	8.64746	9.36632
FXYD3	FXYD domain containing ion transport regulator 3	5.19833	2.34787	0.451659	4.96866	0	6.39232	7.03342	6.12928	6.22882	7.41785	8.25267	9.06878	9.13699	9.54689	9.91886	7.91289	10.1812	10.102	9.66711	7.93664	9.09803
DSP	desmoplakin	5.19436	2.06911	0.398338	4.3319	0	6.55459	5.85798	5.04439	4.90689	6.08746	6.49185	7.59246	8.13955	9.48382	7.96578	7.92481	7.62936	6.96578	8.08746	6.96578	8.17493
HSPE1	heat shock 10kDa protein 1 (chaperonin 10)	5.18929	1.31016	0.252473	2.46077	0	9.91139	9.94251	9.61102	9.24793	9.77479	10.6193	10.3332	11.5406	11.7578	11.318	10.9651	10.8849	11.3191	11.4919	11.1447	10.858
GATC	glutamyl-tRNA(Gln) amidotransferase, subunit C homolog (bacterial)	5.18873	0.909663	0.175315	1.89	0	7.09803	7.45943	7	6.89482	7.29462	7.5157	8.00562	8.53138	8.40939	7.67948	8.25739	7.83289	8.01681	8.07146	8.50779	7.88874
CD274	CD274 molecule	5.18536	1.61652	0.311747	3.31472	0	6.89482	7.29462	6.87036	7.07682	7.33092	7.3837	8.55459	9.31515	9.13955	9.62571	7.94251	8.72451	8.65105	9.5157	7.60733	8.50779
SNRPE	small nuclear ribonucleoprotein polypeptide E	5.18459	1.29135	0.249075	2.48681	0	8.93369	8.97728	8.85487	8.50779	8.87344	9.5812	9.35975	10.6502	10.3685	10.5304	10.0808	10.2935	10.8025	10.1923	10.5699	9.61287
AIMP2	aminoacyl tRNA synthetase complex-interacting multifunctional protein 2	5.17483	1.12426	0.217255	2.16209	0	5.72792	5.93074	5.83289	5.61471	6.33985	6.64386	6.55459	6.93074	7.61471	7.59991	6.83289	7.34873	6.88264	7.20945	7.21917	7.19967
LMNB2	lamin B2	5.16561	1.40671	0.272323	2.79707	0	6.14975	6.90689	6.73697	6.49719	6.47573	6.84967	7.30986	8.05166	8.8009	9.01774	7.6677	7.86419	7.70966	7.71195	8.30226	7.65821
PSMA6	proteasome (prosome, macropain) subunit, alpha type, 6	5.16329	0.897673	0.173857	1.875	0	8.37938	8.58871	8.59619	8.16993	8.59619	8.89482	9.30834	9.70563	9.65284	9.79604	9.04985	9.61839	9.44501	9.65464	9.05257	9.06878
CDK1	cyclin-dependent kinase 1	5.15529	2.5248	0.48975	5.7563	0	6.39121	6.3423	6.77372	4.76763	6.51229	7.6325	7.4744	9.33886	10.2593	9.7511	8.65614	8.95998	9.00672	7.9525	9.63238	8.24936
SARNP	SAP domain containing ribonucleoprotein	5.14324	0.959426	0.186541	1.91745	0	8.35755	8.39232	7.82018	7.8392	8.08746	8.79116	8.88264	9.24079	9.12928	8.92778	9.01959	9.66	9.18488	9.54689	9.01959	9.12928
ANKLE2	ankyrin repeat and LEM domain containing 2	5.1297	1.0216	0.199153	2.04437	0	6.50779	6.84549	6.24793	6.35755	6.87036	6.94251	7.53916	7.2854	8.09803	7.94251	7.60733	7.56986	7.65105	8.01123	6.97728	7.82018
LY6E	lymphocyte antigen 6 complex, locus E	5.12728	1.30054	0.253652	2.47463	0	9.84235	10.1344	10.1812	10.4747	11.0417	10.6751	11.8634	11.3581	11.2726	11.774	11.2761	12.1306	12.0566	12.4866	11.3247	11.3783
VRK2	vaccinia related kinase 2	5.12407	2.89447	0.564876	9.38702	0	7.2384	7.98299	7.01123	7.40939	7.8392	8.43879	10.7789	10.8392	10.7254	9.29462	9.44915	11.911	11.446	12.3253	8.36632	10.3421
PSME2	proteasome (prosome, macropain) activator subunit 2 (PA28 beta)	5.11076	1.08057	0.211431	2.08589	0	8.03892	8.45121	8.20457	7.7879	8.15482	8.96578	9.41151	9.23601	8.75822	9.75154	9.14975	9.41996	9.36413	9.53528	9.05528	9.79604
NUDT1	nudix (nucleoside diphosphate linked moiety X)-type motif 1	5.11036	1.26571	0.247675	2.49841	0	6.14975	6.16993	5.90689	5.97728	6.20945	6.62936	6.67243	7.65821	7.52356	8.30834	7.45943	6.82018	7.93074	7.43463	7.49985	7.08746
SMG5	smg-5 homolog, nonsense mediated mRNA decay factor (C. elegans)	5.10678	1.02078	0.199888	2.07629	0	7.49985	7.57743	7.35755	7.52356	7.97728	7.58496	8.29462	9.04439	9.25267	8.86419	8.35315	8.28077	8.35755	8.37069	8.9629	8.29462
TMPO	thymopoietin	5.09729	1.66448	0.326542	3.44455	0	5.58496	5.83289	6.12928	6.16993	6.45943	6.2854	7.19967	7.73471	8.48784	7.31288	7.82655	8.10329	7.31288	6.67243	9.00282	7.76155
CBX5	chromobox homolog 5	5.09177	1.2208	0.23976	2.38443	0	7.93074	7.98299	7.46761	7.82018	8.06609	8.38802	8.82337	9.43879	9.86728	9.25503	9.44294	8.96578	8.16491	9.1472	9.32418	9.20457
NCK1	NCK adaptor protein 1	5.08556	1.26972	0.249672	2.50332	0	9.41996	9.82496	9.43671	9.18982	9.57743	9.93369	10.3619	10.1573	11.6439	10.8361	10.3542	11.0471	11.5367	10.8486	10.6724	10.8765
RRM2	ribonucleotide reductase M2	5.08524	2.18733	0.430132	4.52069	0	4.85798	4.80735	6.10852	4.16993	4.64386	5.97728	7	8.17493	7.78136	8.02791	7.36632	7.10852	6.83289	5.75489	8.12412	6.64386
CDK18	cyclin-dependent kinase 18	5.08019	1.52344	0.299879	3.05381	0	6.9542	7.3837	6.84549	7.27612	7.5157	7.20945	7.40939	8.91588	9.54303	8.9629	7.96	8.8392	9.26679	8.53528	8.92778	8.84862
HIST1H3E	histone cluster 1, H3e	5.07719	2.00722	0.39534	3.74764	0	11.0861	10.744	11.8289	9.29462	10.7448	11.6991	12.3807	13.3066	13.9942	13.229	12.7954	13.2795	12.4934	12.0788	12.8969	12.6138
PKP1	plakophilin 1 (ectodermal dysplasia/skin fragility syndrome)	5.07197	2.17527	0.428879	5.30532	0	7.20945	6.12928	6.44294	6.47573	6.67243	6.08746	7.72792	8.86728	10.4388	9.62936	9.41151	7.52356	8.5157	8.31288	8.15482	8.19967
TPI1	triosephosphate isomerase 1	5.07177	1.08306	0.213548	2.05435	0	9.47168	8.9542	8.77149	8.2384	8.94544	9.54882	9.70044	9.8933	10.3129	10.0498	10.1861	10.4696	9.68475	10.2288	9.99718	10.1911
PRODH	proline dehydrogenase (oxidase) 1	5.06672	2.95391	0.583001	7.57051	0	3.16993	5.83289	5.08746	3.58496	5.90689	5.49185	6.47573	7.29462	8.98299	6.30378	7.36632	8.37938	8.67243	9.22641	7.53916	7.75489
IKBKE	inhibitor of kappa light polypeptide gene enhancer in B-cells, kinase epsilon	5.0599	1.53355	0.30308	2.98873	0	5.42626	6.33985	6.04439	6.12928	6.72792	5.90689	7.36632	7.88264	8.36194	8.52356	7.31288	7.47573	7.83289	7.73471	6.55459	7.24793
XAF1	XIAP associated factor 1	5.05047	1.81342	0.359061	3.6188	0	7.06609	7.56224	6.89482	8.47168	7.87036	7.50779	9.93221	9.02514	8.68299	8.72792	8.84235	10.1749	9.56986	10.3095	8.59619	9.89482
TSPAN14	tetraspanin 14	5.0366	1.29109	0.256341	2.55441	0	6.33985	6.79442	6.18982	6.44294	6.45943	6.70044	7.74147	8.01123	8.10329	8.14975	7.06609	8.50383	8.01123	6.76818	7.76155	7.67243
HIST1H2AH	histone cluster 1, H2ah	5.03572	1.48245	0.294387	2.61698	0	11.7275	11.8337	12.217	10.6156	11.6133	12.7421	12.6441	13.3979	13.9906	13.2973	13.2055	13.3898	13.2719	12.9209	13.1212	13.5007
TNFRSF10B	tumor necrosis factor receptor superfamily, member 10b	5.03294	1.39438	0.27705	2.84293	0	7.29462	7	6.87036	6.9542	6.79442	6.98868	7.88264	8.02791	9.72792	8.78136	8.26679	8.59619	8.08746	8.41363	7.64386	8.35315
CACNA2D1	calcium channel, voltage-dependent, alpha 2/delta subunit 1	5.02903	2.17036	0.431567	5.34518	0	5.20945	5.32193	4.64386	5.24793	4.58496	5.04439	7.82018	8.82337	7.01123	5.85798	6.08746	7.31288	8.01123	7.72792	6.35755	6.78136
HSPD1	heat shock 60kDa protein 1 (chaperonin)	5.02368	1.17267	0.233428	2.29633	0	9.49586	10.1662	9.75154	9.78953	10.032	10.3465	10.2046	11.4656	11.6852	11.3287	11.1491	10.8994	11.236	10.8455	11.4398	10.7756
NPL	N-acetylneuraminate pyruvate lyase (dihydrodipicolinate synthase)	5.02115	1.69781	0.338132	3.26316	0	6.40939	4.64386	5.75489	5.2854	5.39232	5.32193	6.71425	7.91289	7.91289	7.29462	6.39232	7.05528	7.72792	7.57743	6.42626	6.64386
PA2G4	proliferation-associated 2G4, 38kDa	5.02111	1.10848	0.220764	2.21762	0	8.21917	8.16993	8.00562	7.70044	8.24317	8.49185	9.10591	9.1472	10.2609	9.23122	9.39017	9.35315	9.11114	8.61471	9.17991	9.07414
PRMT1	protein arginine methyltransferase 1	5.02028	1.31906	0.262746	2.50939	0	6.84549	6.47573	6.10852	5.85798	6.58496	6.98868	6.94251	7.44294	8.224	8.29002	8.06609	7.86419	7.87652	8.08215	8.01123	7.15987
USP5	ubiquitin specific peptidase 5 (isopeptidase T)	5.00948	0.852659	0.170209	1.81267	0	7.32193	7.37504	7.27612	6.88264	7.17991	7.66534	8.21432	8.11374	8.46761	7.74147	8.59991	8.14466	7.78136	7.9542	8.32193	8.02237
CSDA	cold shock domain protein A	5.00551	1.37448	0.274593	2.53272	0	10.545	10.0014	9.19476	9.35535	10.29	10.3923	10.7013	11.6348	11.908	11.0835	11.8603	11.2485	11.5546	11.318	10.7748	11.2923
TYMS	thymidylate synthetase	5.00077	2.14769	0.429472	4.36011	0	6.06609	5.58496	6.6865	4.08746	5.83289	6.30378	7.46761	8.67948	9.36413	7.55459	7.42626	7.67243	8.04439	6.9542	8.02791	7.88874
UBE2L6	ubiquitin-conjugating enzyme E2L 6	4.99889	0.979646	0.195973	2.02699	0	9.24555	9.33985	9.33539	9.17742	9.57175	9.3443	10.6101	10.3902	10.5517	9.95128	9.79928	10.3902	10.3641	10.5038	9.68299	10.9099
RANBP1	RAN binding protein 1	4.99691	1.38886	0.277944	2.74818	0	8.17493	8.20457	8.48382	7.59991	8.16993	8.37504	9.08215	9.62022	10.403	9.64024	9.47168	10.3608	9.52748	8.57743	9.71596	9.16993
KPNA2	karyopherin alpha 2 (RAG cohort 1, importin alpha 1)	4.99592	1.59313	0.318886	3.25079	0	9.52356	9.44294	9.44708	8.71081	9.48784	9.83763	10.4949	11.2992	12.437	11.3095	10.8082	10.9076	10.9629	10.1523	11.2282	10.4147
FARSA	phenylalanyl-tRNA synthetase, alpha subunit	4.99355	0.848024	0.169824	1.81639	0	7.14975	7.10852	6.82018	6.97728	7.19967	7.45943	7.43463	7.84549	8.44294	8.18982	7.74819	8.02791	8.04985	8.0607	8.19967	7.67243
GBP5	guanylate binding protein 5	4.98221	1.48361	0.297782	3.04238	0	8.37069	8.47168	8.51964	8.36632	8.65464	8.56986	10.9951	10.6926	9.57365	10.4136	10.0389	9.64566	9.43879	8.86109	9.80574	10.2923
SNRPD1	small nuclear ribonucleoprotein D1 polypeptide 16kDa	4.97999	1.22172	0.245326	2.31568	0	8.11374	8.49586	8.28077	7.81378	8.44708	9.13443	8.9571	9.57932	10.3117	9.6865	9.67948	9.53528	9.90989	9.25267	9.92481	9.18982
TSFM	Ts translation elongation factor, mitochondrial	4.97923	0.936158	0.188013	1.91293	0	5.9542	6.47573	6.44294	6.18982	6.80735	6.6865	6.9542	7.72792	7.7211	7.26679	7.08746	7.65105	7.31288	7.55459	7.39232	6.9542
PRPF40A	PRP40 pre-mRNA processing factor 40 homolog A (S. cerevisiae)	4.97716	1.23932	0.249001	2.27683	0	8.27146	8.99718	7.70736	8.36194	8.69349	9.26444	9.61287	10.1163	10.4429	10.0014	9.36851	9.63662	9.77479	9.55842	9.86264	9.51175
NOP58	NOP58 ribonucleoprotein homolog (yeast)	4.97673	1.30298	0.261815	2.28359	0	8.51964	9.03617	7.59246	8.37069	8.55842	9.60548	9.5216	10.2204	10.2958	9.90539	9.84549	9.75322	10.0293	9.64566	10.0458	9.90539
DDX54	DEAD (Asp-Glu-Ala-Asp) box polypeptide 54	4.97398	0.784034	0.157627	1.71877	0	6.76818	7.30378	7.18982	6.94251	7.3837	7.45943	7.93074	7.96578	8.44294	7.70044	7.96578	7.87036	7.66534	7.91886	8.24317	7.88264
XPOT	exportin, tRNA (nuclear export receptor for tRNAs)	4.9489	1.22036	0.246591	2.39117	0	8.46761	8.07682	7.74819	7.85175	8.37938	8.50383	9.16239	9.41785	10.255	9.66	9.45943	9.70044	8.82337	9.08481	9.64205	8.71081
EIF4E2	eukaryotic translation initiation factor 4E family member 2	4.93872	0.870796	0.17632	1.83858	0	7.04439	7.07682	6.55459	6.59991	7.10852	7.07682	7.59991	8.19967	8.09276	7.97728	7.59991	7.82655	7.2384	8.00562	7.70736	7.56224
ATL2	atlastin GTPase 2	4.93145	2.1046	0.426772	5.07266	0	7.34873	8.67596	7.72792	7.71425	8.29462	8.57743	9.60918	10.4858	12.3542	9.63118	9.80574	9.74147	9.89785	10.5285	9.28077	10.2761
BRI3BP	BRI3 binding protein	4.92706	1.15749	0.234925	2.2536	0	7.39232	7.69349	7.94837	7.14975	8.13443	7.94251	8.47978	9.62205	8.90689	8.57365	8.84235	8.64386	8.90989	8.9542	9.42626	8.31741
CKS1B	CDC28 protein kinase regulatory subunit 1B	4.90331	1.90731	0.388984	4.14274	0	7.04439	7.19967	6.64386	6.18982	6.76818	7.33985	7.54689	9.77643	9.34207	9.79116	8.11374	8.93664	8.90388	7.94251	9.31288	8.04985
TRIAP1	TP53 regulated inhibitor of apoptosis 1	4.90121	1.14547	0.233712	2.19224	0	6.2854	5.24793	6.08746	5.39232	5.90689	6.22882	6.2854	7.03342	7.48382	7.19967	6.82018	7	7.35755	7.33985	6.85798	6.65821
MDM2	Mdm2 p53 binding protein homolog (mouse)	4.89931	1.26699	0.258605	2.44027	0	7.14296	7.1964	6.64386	6.87036	7.29155	7.79658	8.11201	8.25109	8.89077	7.90087	8.76818	8.91787	8.15144	9.01866	7.69581	8.53268
PLD3	phospholipase D family, member 3	4.89787	0.965491	0.197125	1.97251	0	9.03892	8.43879	8.38802	8.41785	8.35315	8.74483	9.76321	9.92926	9.9901	9.86264	9.27612	9.40727	9.04166	9.07948	9.37504	9.56605
HIST2H4B	histone cluster 2, H4b	4.89179	1.52007	0.310738	2.72758	0	11.764	11.3382	11.7275	10.2877	10.978	12.2453	12.0587	13.0821	13.2263	12.9931	12.2494	13.1912	13.2032	12.6373	13.246	13.2145
BARD1	BRCA1 associated RING domain 1	4.8902	1.09125	0.22315	2.17182	0	6.88671	6.49185	6.49185	6.47032	6.8413	7.24159	7.46216	7.79442	8.76598	8.02237	7.56478	7.64626	7.67243	7.36923	8.09276	7.89482
HIST2H2AB	histone cluster 2, H2ab	4.88798	1.40369	0.287171	2.59735	0	11.9524	12.0196	12.0553	11.2592	11.8118	12.9298	12.426	13.5768	13.5804	13.4873	12.783	13.7185	13.6964	13.2643	14.0075	13.5433
DOC2B	double C2-like domains, beta	4.88587	1.97695	0.404626	4.56732	0	6.2854	6.59991	5.58496	6.53916	6.33985	5.9542	7.76155	9.9629	8.76155	8.76155	7.11894	8.60733	8.13955	7.41785	7.36632	8.04439
GABPB1	GA binding protein transcription factor, beta subunit 1	4.88586	1.11411	0.228027	2.12848	0	6.24793	6.14975	5.64386	5.88264	6.16993	6.96578	6.83289	7.55459	7.5157	7.06609	7.32193	7.22882	6.85798	7.97728	7.27612	7.27612
OLA1	Obg-like ATPase 1	4.87224	1.28077	0.26287	2.52319	0	8.41363	8.58496	8.08746	8.04439	8.65821	8.79442	9.06878	10.0293	10.5088	10.1724	9.76487	9.67243	10.2095	9.11634	9.38802	9.18239
HIST1H2BJ	histone cluster 1, H2bj	4.85959	1.20529	0.248022	2.28645	0	12.0248	12.1418	11.9968	11.1389	12.1485	12.5584	12.3934	13.525	13.4866	13.2072	12.9634	13.183	13.6213	13.0284	13.6816	12.9784
MCM3	minichromosome maintenance complex component 3	4.85941	1.31257	0.270109	2.54892	0	7.71425	8.47573	8.03892	7.56224	7.97728	8.62205	8.88264	9.60177	10.5878	9.45121	9.27612	9.18982	9.55075	8.99718	9.00562	9.23362
PAICS	phosphoribosylaminoimidazole carboxylase, phosphoribosylaminoimidazole succinocarboxamide synthetase	4.85562	1.59322	0.328118	3.18695	0	7.30378	7.29462	7.2854	6.78136	6.91886	7.9542	8.13955	9.26913	9.86419	8.43463	9.05257	8.98014	9.1472	8.00562	9.53138	8.07146
CLASP1	cytoplasmic linker associated protein 1	4.84666	1.20311	0.248235	2.37112	0	6.08037	5.85798	5.59495	6.11548	6.5025	6.08037	7.77698	7.67713	7.64386	6.63904	6.69581	7.81592	7.11201	7.03709	6.6677	7.35168
FJX1	four jointed box 1 (Drosophila)	4.84655	1.87293	0.386446	3.96818	0	6.12928	5.39232	5.04439	5.20945	5.75489	4.80735	7.26679	8.61839	7.45121	7.25739	6.59991	7.99435	7.77479	6.83289	5.80735	7.02237
PFDN4	prefoldin subunit 4	4.84538	1.43301	0.295748	2.6277	0	6.37504	6.76818	6.22882	5.88264	5.90689	7.40939	6.88264	7.45943	8.15482	8.08215	7.93074	8.00562	8.6865	7.91289	7.81378	7.6865
MCM2	minichromosome maintenance complex component 2	4.82202	1.62133	0.336234	3.39307	0	7.47573	7.62936	7.82018	7.2384	7.84549	8.16491	8.66178	9.41996	10.3597	9.48784	9.25503	8.77808	9.04985	8.77149	10.6618	8.72451
ENO1	enolase 1, (alpha)	4.82202	1.15537	0.239603	2.28781	0	11.3061	10.9564	10.9556	10.4605	10.7789	10.9643	11.9773	12.2473	12.7007	12.1504	11.6289	12.2583	12.4435	11.058	12.25	11.8757
KIAA0101	KIAA0101	4.81816	2.48296	0.515333	5.36903	0	4.92823	4.9668	6.18653	3.57103	5.17591	6.51603	6.34469	8.50783	9.19651	8.19837	7.34681	7.73656	8.13031	6.53963	7.81287	7.25689
PFDN2	prefoldin subunit 2	4.81266	1.1373	0.236315	2.20162	0	8.15987	8.38802	7.7879	7.59246	8.09803	8.69697	8.57365	9.55459	9.35315	9.77479	8.87036	9.55459	9.58496	8.92778	9.44501	8.93958
HIST1H3H	histone cluster 1, H3h	4.80474	1.60189	0.333399	2.78663	0	10.9091	10.4848	11.1555	9.24555	10.3387	11.6234	11.4584	12.4273	12.9576	12.3576	12.0738	12.1671	12.6198	12.022	12.1583	12.0389
CST1	cystatin SN	4.7971	2.93438	0.611699	10.4722	0	5.20945	5.85798	5.75489	5.49185	5.75489	5.75489	8.55459	9.11894	8.85487	10.137	8.20457	5.49185	9.11894	8.46352	10.3805	7.39232
HIST1H4K	histone cluster 1, H4k	4.79315	1.25349	0.261517	2.35587	0	12.8659	12.5401	12.6788	11.73	12.3501	13.181	12.8946	13.8325	14.11	13.7539	13.4358	14.149	14.0863	13.5798	13.9896	14.2801
PTTG1	pituitary tumor-transforming 1	4.75992	1.87518	0.393953	3.55687	0	7.09803	6.45943	6.80735	5.04439	6.45943	7.39232	7.73471	9.17493	8.75154	9.30834	8.47978	8.59246	8.31288	7.29462	8.63662	7.90087
PSMD14	proteasome (prosome, macropain) 26S subunit, non-ATPase, 14	4.75366	1.54945	0.325948	2.86747	0	9.02237	8.89178	8.14975	7.82018	8.55459	9.62571	9.62022	10.1408	10.8082	10.6671	9.94544	11.2161	10.2033	9.74315	10.2288	9.69523
NME1	non-metastatic cells 1, protein (NM23A) expressed in	4.75362	1.47891	0.311113	2.8775	0	9.48784	9.06878	9.04712	8.30378	8.77149	9.59619	9.60177	10.5718	11.6622	10.4838	10.6257	10.4189	11.0715	10.3038	10.6644	9.84392
BLZF1	basic leucine zipper nuclear factor 1	4.75312	0.957086	0.201359	1.86273	0	6.18982	6.33985	5.24793	6.06609	6.12928	6.79442	6.82018	7.04439	7.18982	7.27612	6.88264	7.33092	6.91886	7.16993	7.11894	7.09803
ZCRB1	zinc finger CCHC-type and RNA binding motif 1	4.75045	1.01636	0.21395	1.9321	0	8.21917	8.37938	7.45943	7.84549	8.39232	9	8.91289	9.06878	9.61102	8.99152	9.32643	9.20945	9.40514	9.20457	9.27146	9.32193
APOL6	apolipoprotein L, 6	4.74804	0.951493	0.200397	1.95986	0	7.8392	7.57743	7.03342	7.49985	7.49985	7.73471	9.13186	8.48382	8.38802	8.40939	8.20457	8.62205	7.9542	8.24317	8.40514	8.98014
DCAF6	DDB1 and CUL4 associated factor 6	4.74705	1.15814	0.24397	2.16435	0	6.97728	7.15987	6.58496	7.30378	7.63662	8.08215	8.14466	8.46352	8.5812	8.73471	8.02237	9.01123	8.57743	8.17493	8.73471	8.04439
ROBO1	roundabout, axon guidance receptor, homolog 1 (Drosophila)	4.73858	1.79491	0.378786	3.6826	0	7.73471	7.82018	6.58496	6.76818	7.01123	7.07682	9.21917	10.1111	9.69523	8.57365	8.89178	9.17991	9.24793	9.07682	7.49985	8.11374
MREG	melanoregulin	4.73256	1.37998	0.291592	2.69328	0	6.37504	6.67243	6.42626	5.70044	6	6.70044	7.60733	8.09276	8.46761	7.72792	6.72792	7.35755	7.73471	7.99435	6.94251	8.27146
AEBP2	AE binding protein 2	4.73186	0.92422	0.195318	1.90777	0	6.20945	6.20945	5.75489	5.67243	6.14975	6.45943	7.01123	6.75489	7.54689	6.37504	7.01123	7.41785	6.94251	6.82018	7.06609	7.05528
FCGR1B	Fc fragment of IgG, high affinity Ib, receptor (CD64)	4.726	2.25785	0.477751	3.55902	0	7.67948	4	5.35755	5.24793	5.20945	4.85798	7.90689	8.89178	7.64386	7.70736	7.06609	7.87036	7.59991	7.06609	7.86419	6.88264
KIF11	kinesin family member 11	4.72282	1.9993	0.423327	4.09959	0	6.12928	5.97728	6.35755	5.08746	6.39232	7.2384	7.54689	8.7211	9.16239	8.23362	8.09276	8.26679	8.2854	6.49185	9.21432	7.94837
STX6	syntaxin 6	4.71679	1.3961	0.295985	2.79867	0	6.91886	6.72792	6.08746	6.42626	6.71425	6.85798	7.18982	7.78136	9.11894	8.43879	7.77479	8.20457	8.62936	7.30378	7.70736	8.03342
RFC3	replication factor C (activator 1) 3, 38kDa	4.71372	1.32182	0.280421	2.53784	0	5.78136	6.04439	6.33985	5.55459	6.67243	6.53916	6.90689	7.97154	7.76818	7.97154	7.15987	7.82655	6.61471	7.3837	8.03892	7.12928
NDUFS6	NADH dehydrogenase (ubiquinone) Fe-S protein 6, 13kDa (NADH-coenzyme Q reductase)	4.70943	0.980947	0.208294	1.94965	0	8.35789	8.38116	8.21432	7.72488	8.44776	8.96962	8.75855	9.76672	9.57686	9.55721	9.14805	9.30583	9.41385	9.21928	9.56324	8.99257
GINS2	GINS complex subunit 2 (Psf2 homolog)	4.70877	1.94286	0.412604	3.61053	0	5.09327	5.78019	6.697	4.31743	5.65431	6.56494	6.91975	7.58222	8.57282	7.90732	7.01248	7.4639	8.06107	6.65254	8.40381	7.6979
RAN	RAN, member RAS oncogene family	4.69687	1.10916	0.236148	2.17357	0	9.92184	9.87498	9.89785	9.14211	9.82655	10.3117	10.3185	11.0701	11.5043	10.7557	11.2137	11.1529	11.3647	10.9226	10.2969	10.7838
SUB1	SUB1 homolog (S. cerevisiae)	4.6953	1.01361	0.215877	1.96906	0	10.6257	10.3004	9.83447	9.99152	10.0348	11.056	11.2052	11.2143	11.3089	11.2294	11.2258	11.6193	12.0244	11.1261	11.137	11.117
ANAPC7	anaphase promoting complex subunit 7	4.69468	1.0249	0.218312	2.03099	0	5.55459	6.42626	5.61471	6.16993	6.22882	6.39232	6.80735	7.24793	7.67243	6.44294	7.2384	7.09803	6.87036	7.16993	7.45121	6.89482
ZNF562	zinc finger protein 562	4.69021	0.978183	0.208558	1.99595	0	7.19967	7.14975	6.65821	6.85798	7.25739	7.49185	7.69349	8.3443	8.77808	8.45943	8.01123	7.75489	7.76155	7.97728	8.27146	7.75489
C1QB	complement component 1, q subcomponent, B chain	4.68909	1.46463	0.312348	2.8861	0	11.5182	10.4168	10.5915	11.041	10.9233	11.1222	12.8973	13.3081	11.2744	11.9355	12.2363	12.6558	12.7056	11.6861	12.5677	12.7345
GGCT	gamma-glutamylcyclotransferase	4.68587	1.55624	0.332113	3.07736	0	6.61471	6.89482	6.49185	6.06609	6.85798	7.46761	7.42626	8.48382	9.21917	9.25739	7.76155	8.22882	8.67948	7.65821	8.37504	7.79442
SNRPB	small nuclear ribonucleoprotein polypeptides B and B1	4.67674	0.868073	0.185615	1.84206	0	8.7211	8.59991	8.64024	8.33539	8.94544	9.08481	9.10852	9.67419	10.3163	9.62936	9.38154	9.54689	9.62022	9.5216	9.75154	9.34207
MKI67	antigen identified by monoclonal antibody Ki-67	4.67444	1.94705	0.41653	4.1584	0	5.88264	6.58496	6.45943	5.42626	6.16993	6.88264	7.97728	9.26444	8.99152	8.37069	8.23362	8.08746	7.70044	6.20945	8.81378	8.16491
HIST1H2BB	histone cluster 1, H2bb	4.6727	1.25707	0.269024	2.27183	0	11.7801	11.3404	11.6622	10.4115	11.5727	12.318	11.9986	12.9527	13.151	12.8254	12.4086	12.7727	12.9333	12.8037	12.9775	12.8887
CEP55	centrosomal protein 55kDa	4.67088	2.49334	0.533805	5.07404	0	5.32193	4.52356	5.52356	3	4	6.22882	6.50779	7.65821	8.40088	8.13955	6.83289	7.3837	6.94251	5.52356	7.87652	7.33092
MSH6	mutS homolog 6 (E. coli)	4.65171	1.25187	0.269122	2.50082	0	6.45581	6.73978	6.48767	6.32713	6.71482	7.15119	7.50621	8.66618	8.91234	7.98514	7.45467	7.58895	7.90459	7.46612	8.09923	7.39593
PKM	Pyruvate kinase, muscle	4.65127	1.03619	0.222775	2.0402	0	10.2896	9.84287	9.69232	9.16071	9.93664	10.2062	10.6405	11.0279	11.144	11.4744	10.6327	10.9228	10.8948	10.2009	11.1595	10.8116
C1QBP	complement component 1, q subcomponent binding protein	4.64913	1.21423	0.261173	2.25894	0	9.92184	9.82814	9.73978	8.85175	9.51175	10.5108	10.2877	11.4247	10.8471	10.9527	10.4388	11.2703	11.3387	10.851	11.2348	10.7698
SRD5A1	steroid-5-alpha-reductase, alpha polypeptide 1 (3-oxo-5 alpha-steroid delta 4-dehydrogenase alpha 1)	4.64707	1.776	0.382177	3.77003	0	5.85798	6.06609	5.88264	5.12928	6.30378	6.10852	7	8.53528	8.51175	7.98299	6.40939	8.55075	8.09276	6.76818	7.12928	7.69349
AEN	apoptosis enhancing nuclease	4.64328	0.813149	0.175124	1.79054	0	7.45121	7.13955	7.44294	7.35755	7.46761	7.52356	7.54689	8.20457	8.49985	8.62571	8.41785	8.29921	8.08746	8.26679	8.39232	7.76155
PARP12	poly (ADP-ribose) polymerase family, member 12	4.63797	1.25905	0.271466	2.48685	0	5.81245	6.48075	5.97311	6.42079	6.42739	6.56725	7.7074	7.64945	7.20597	7.49991	6.57137	8.04927	7.8146	8.20059	6.78707	7.9078
CYCS	cytochrome c, somatic	4.62651	1.38317	0.298966	2.63766	0	9.28309	8.96867	8.62205	8.52748	8.76818	9.83131	9.48784	10.4818	10.6582	11.3745	9.84706	10.7168	10.4564	9.98014	10.6856	10.1447
MR1	major histocompatibility complex, class I-related	4.62539	1.02906	0.222481	1.96863	0	7.94251	7.49985	6.52356	7.22882	7.62205	7.88874	8.40514	8.16993	8.56605	8.43879	8.34873	8.69349	8.91886	8.41363	8.12412	8.7211
HIST1H2AM	histone cluster 1, H2am	4.62021	1.13564	0.245799	2.17095	0	11.5821	11.1687	11.9192	10.8001	11.5118	12.1	12.3009	12.9605	13.3914	12.8999	12.2892	12.8267	12.5672	12.1335	12.5093	12.6142
LSM12	LSM12 homolog (S. cerevisiae)	4.61545	1.2756	0.276377	2.43211	0	7.90689	7.69349	7.75489	7.58496	8.11894	8.88874	8.81698	9.0634	10.3848	9.17742	8.90689	9.64926	9.16491	8.81057	9.24793	9.44708
MRPL24	mitochondrial ribosomal protein L24	4.60437	1.20376	0.261438	2.25248	0	8.12412	8.08746	7.59991	7.46761	8.18488	8.91588	8.35755	9.59805	9.43463	9.37069	9.11374	9.24793	9.85019	9.10852	9.53138	9.05799
AHCY	adenosylhomocysteinase	4.59861	1.65941	0.360851	3.35688	0	7.82655	8.02791	7.54689	7.27612	8.11894	8.75489	8.633	9.55267	10.6627	9.42626	9.81538	8.86419	10.8392	9.36632	9.3966	9.29002
HIST1H2BK	histone cluster 1, H2bk	4.59569	1.05341	0.229218	2.02236	0	12.9355	12.5172	12.6898	11.7237	12.8531	13.1627	13.1685	13.8652	14.2004	13.7967	13.5053	13.7503	13.9329	13.4089	13.8548	13.5211
TAB3	TGF-beta activated kinase 1/MAP3K7 binding protein 3	4.58812	1.02944	0.224371	2.06134	0	6.32193	6.91886	6.24793	6.47573	6.74147	7.12928	7.56224	8.30378	8.04985	7.3837	7.5157	8.26209	7.37504	7.44294	7.22882	7.56224
HAVCR2	hepatitis A virus cellular receptor 2	4.58681	1.17466	0.256096	2.30701	0	6.71425	6.20945	6.56986	5.67243	6.16993	6.20945	7.59991	8.19967	7.29462	7.96	6.65821	7.41785	7.56986	6.83289	7.15987	7.62936
RNF19B	ring finger protein 19B	4.58566	1.75241	0.382149	3.80503	0	8.54689	8.73132	8.13955	8.04985	8.94837	8.43463	10.1699	9.82018	10.6627	10.6987	9.32643	11.0881	11.6707	9.90087	9.01123	9.9263
HIST1H2AG	histone cluster 1, H2ag	4.58519	1.54121	0.336127	2.79323	0	9.47168	9.6987	9.7039	8.55459	9.21917	10.7108	10.6402	11.3382	12.0597	11.1053	10.8154	11.0539	10.8719	10.7022	10.545	11.8784
PNPT1	polyribonucleotide nucleotidyltransferase 1	4.58142	0.965342	0.210708	1.94571	0	6.90689	7.49985	6.89482	7.17991	7.65105	7.74147	8.01123	8.21432	8.76818	8.32193	7.88264	8.49586	8.224	8.62571	8.51175	7.7211
HIST1H2AB	histone cluster 1, H2ab	4.58028	1.57485	0.343833	3.04551	0	8.08215	7.91289	8.98584	7.26679	8.10852	8.47978	9.08746	10.1599	10.9204	10.0168	9.26679	10.014	9.47776	8.77808	9.97154	9.44915
EGFR	epidermal growth factor receptor	4.57893	1.77739	0.388166	3.96555	0	5.75489	6.26679	6.12928	5.83289	5.9542	6.10852	8.29002	7.87036	9.35094	8.33092	7.7211	8.03342	7.2854	7.7211	6.12928	7.11894
KNTC1	kinetochore associated 1	4.57288	1.36873	0.299316	2.58513	0	7.82575	7.47088	6.56401	7.25013	7.53026	8.11843	8.78096	9.00032	9.39114	8.62584	9.00504	8.61012	8.08027	8.003	9.48498	9.30472
PTMA	prothymosin, alpha	4.57043	0.786105	0.171998	1.7295	0	11.6869	12.2384	11.5784	11.9241	12.1923	12.061	12.4155	12.7834	13.1981	12.7812	12.5969	12.4891	12.7848	12.5011	13.1894	12.5901
LLPH	LLP homolog, long-term synaptic facilitation (Aplysia)	4.57034	0.969867	0.212209	2.00075	0	6.58496	6.33985	6.47573	6.20945	6.24793	6.89482	6.94251	7.62205	7.70044	7.29462	6.93074	8.20457	7.16993	7.61471	7.19967	7.60733
HIST2H2AA4	histone cluster 2, H2aa4	4.56843	1.60357	0.351011	2.98089	0	9.93664	9.31515	9.39874	8.08215	9.05528	9.99152	9.90238	11.0821	11.3864	10.7532	10.268	11.5162	11.5911	10.5245	11.341	10.6366
CENPF	centromere protein F, 350/400kDa (mitosin)	4.56701	2.40842	0.52735	6.4489	0	5.49185	6.22882	5.35755	5.93074	6.10852	6.88264	7.66534	9.89178	9.15735	9.20701	8.37938	7.71425	7.81378	6.40939	9.95128	7.89482
BUB1B	budding uninhibited by benzimidazoles 1 homolog beta (yeast)	4.56361	1.92259	0.421288	4.17595	0	5.85798	6.67243	6.55459	5.35755	6.37504	6.91886	7.57743	9.29462	9.48583	8.37938	8.0607	7.8392	7.72792	7.14975	9.18735	7.41785
LAMA5	laminin, alpha 5	4.56169	0.783271	0.171706	1.74658	0	7.5157	7.57743	7.15987	7.35755	7.52356	7.65821	8.08215	8.2854	8.3966	8.01681	8.61102	8.13443	7.70044	8.02791	8.70044	8.53138
KIFC1	kinesin family member C1	4.55864	2.05503	0.450799	3.44669	0	4.90689	5.20945	6.44294	3.45943	5.45943	6.75489	6.70044	7.96578	8.31288	7.82018	7.18982	7.24793	7.26679	6.84549	7.25739	7.66534
METTL5	methyltransferase like 5	4.5529	0.940297	0.206527	1.88508	0	8.31288	8.70044	8.25267	8.35315	8.65821	9.34207	9.03342	9.47978	9.90539	9.81218	9.82972	9.60177	9.633	9.07948	9.62388	9.43671
JMJD4	jumonji domain containing 4	4.54449	0.926369	0.203845	1.92314	0	5.75489	6.58496	6.18982	6.2854	6.42626	6.14975	6.75489	7.3837	7.65821	6.67243	7.36632	6.98868	7.43463	7.45121	6.67243	7.19967
CDCA8	cell division cycle associated 8	4.53882	1.54048	0.339401	3.00417	0	6.37504	5.97728	7.02237	5.85798	6.61471	7.15987	7.22882	8.51175	9.10852	7.98868	7.83289	7.90087	8.01681	7.17991	8.86728	7.78136
CCT7	chaperonin containing TCP1, subunit 7 (eta)	4.53667	0.979846	0.215984	1.98653	0	8.62911	8.71254	8.49882	8.10472	8.83893	9.11657	9.05628	9.81972	10.3312	9.77036	9.25339	9.72075	9.86893	9.52324	9.68025	9.27548
MRPL32	mitochondrial ribosomal protein L32	4.52751	0.942443	0.208159	1.92755	0	7.20945	7.45121	6.88264	6.76818	7.59246	7.48382	7.89482	8.43045	8.55075	8.64386	7.72792	8.21917	8.45533	8.18982	7.92481	7.70044
FAM96A	family with sequence similarity 96, member A	4.52636	1.20799	0.266879	2.35166	0	10.6202	11.0444	10.7665	10.4757	11.0761	11.6334	11.7356	11.9322	12.8929	12.1056	11.6856	12.1759	13.0239	11.7528	12.3373	11.7989
HDAC2	histone deacetylase 2	4.52604	1.13903	0.251661	2.24608	0	8.90678	9.14772	8.30601	8.66389	8.90585	9.38656	9.36054	10.2911	10.9817	9.76849	10.181	10.1454	10.0837	9.64014	10.1654	9.63412
ADNP2	ADNP homeobox 2	4.5258	1.20268	0.26574	2.20142	0	5.80735	6.12928	5.2854	5.85798	6.06609	7.05528	6.65821	7.59246	7.22882	7.32193	7.02237	6.78136	7.10852	7.87652	7.45943	7.31288
C1orf31	chromosome 1 open reading frame 31	4.51728	1.22911	0.272091	2.35445	0	6.76818	7.42626	6.98868	6.55459	6.90689	7.7879	7.5157	8.63662	8.32643	8.5157	7.74819	8.50383	9.07948	8.11374	8.64746	7.92481
BZW2	basic leucine zipper and W2 domains 2	4.51047	1.42416	0.315746	2.79943	0	5.78136	6.20945	5.39232	5.16993	5.90689	6.37504	6.30378	7.22882	8.49985	7.27612	7.05528	6.75489	7.82018	7.12928	7.31288	6.91886
DPP3	dipeptidyl-peptidase 3	4.51046	1.00943	0.223797	2.04696	0	7.34873	8.12412	7.93664	7.53916	8.04985	8.01681	8.49185	8.81378	9.0954	9.53722	8.8009	8.64024	8.44708	8.26209	9.07682	9.28771
CAMKK2	calcium/calmodulin-dependent protein kinase kinase 2, beta	4.50823	0.8725	0.193535	1.82791	0	6.93074	6.59991	6.08746	6.24793	6.39232	6.80735	6.96578	7.57743	7.82018	7.25739	7.42626	7.61471	6.82018	7.26679	7.56224	7.52356
HIST1H2AI	histone cluster 1, H2ai	4.49765	1.8067	0.401699	2.83512	0	6.61471	6.30378	6.85798	4.45943	5.97728	7.88874	7.45943	8.18982	8.19967	8.42626	7.87036	8.09276	8.2384	8.40939	8.22882	8.45533
CENPH	centromere protein H	4.49621	2.07759	0.462074	4.64179	0	5.14663	5.98884	5.76003	4.88918	5.80623	6.70595	6.67431	8.43741	9.1542	7.16941	7.30292	8.26852	8.73536	6.73527	8.5377	6.92217
SSBP1	single-stranded DNA binding protein 1	4.4936	0.894287	0.199014	1.85635	0	7.31288	7.8392	7.33092	7.61471	7.83289	8.19967	8.24793	8.77479	9.03892	9.08481	8.20457	8.48784	8.57365	8.49185	8.69349	8.22882
COX7A2	cytochrome c oxidase subunit VIIa polypeptide 2 (liver)	4.49143	1.0885	0.242351	2.10869	0	9.93811	9.49185	9.49185	9.05257	9.64926	10.3663	10.0808	10.7541	10.9106	10.4512	10.8178	11.4732	10.9396	10.5943	11.0715	10.4419
MOV10	Mov10, Moloney leukemia virus 10, homolog (mouse)	4.48962	1.56245	0.348014	3.31152	0	6.22882	6.70044	6.39232	6.70044	6.85798	6.85798	8.33985	8.38802	9.64566	7.29462	7.97154	8.26679	8.97728	7.85175	7.11894	8
CENPW	centromere protein W	4.48843	2.40576	0.535992	6.66129	0	5.70044	4.80735	4.52356	3.45943	4.64386	5.55459	5.93074	7.06609	9.87958	7.64386	7.07682	6.64386	6.37504	6.89482	7.2854	7.07682
ATP2C1	ATPase, Ca++ transporting, type 2C, member 1	4.48733	1.49154	0.33239	2.93607	0	6.37504	7.53916	7	6.91886	7.69349	7.45943	8.08746	9.12412	9.27845	9	7.99435	8.25267	7.89482	8.65105	9.79604	8.47978
HIST1H2BD	histone cluster 1, H2bd	4.48146	1.03559	0.231083	1.97292	0	12.5565	12.1154	12.1206	11.1586	12.0788	12.7132	12.5904	13.2935	13.6234	13.2014	12.9331	13.2709	13.2538	13.1847	13.1643	13.0788
MOB4	MOB family member 4, phocein	4.48065	0.940412	0.209883	1.89952	0	6.47573	6.76818	6.18982	6.37504	6.85798	7.29462	7.24793	7.34873	8.14975	8.08215	7.67948	7.48382	7.41785	7.2854	7.74147	7.56986
MASTL	microtubule associated serine/threonine kinase-like	4.4754	1.19045	0.265999	2.32096	0	5.83289	6.37504	6.37504	6.33985	6.65821	7.06609	7.12928	7.73471	8.49586	7.88264	7.07682	8.01123	7.74147	6.93074	7.81378	7.49985
PIK3CB	phosphoinositide-3-kinase, catalytic, beta polypeptide	4.4645	0.996172	0.223132	2.01635	0	6.87036	7.36632	6.84549	6.96578	7.52356	7.54689	8.224	8.44294	8.37069	8.29921	7.46761	8.08215	8.59619	7.8009	8.73471	7.80735
MRPL46	mitochondrial ribosomal protein L46	4.46239	0.924412	0.207156	1.86232	0	6.75933	7.04075	6.87856	6.53398	7.31288	7.70736	7.40939	7.82655	8.15144	7.8009	7.89885	8.37504	8.26053	8.19147	7.98109	7.73697
HIST2H2BF	histone cluster 2, H2bf	4.46109	1.13052	0.253417	2.15069	0	12.3923	12.3301	12.3761	11.3772	12.4115	12.9507	12.6933	13.909	13.6628	13.5546	13.0661	13.2722	13.7474	13.1948	13.8106	13.4579
ABHD12	abhydrolase domain containing 12	4.4602	0.774997	0.173758	1.73547	0	8.42206	8.11374	8.01123	7.85175	8.01123	8.30378	8.94251	8.87036	8.75154	8.52748	8.87652	9.68124	8.8009	8.77808	9.01402	8.69697
HIST1H2AK	histone cluster 1, H2ak	4.44434	1.36619	0.3074	2.46313	0	11.8353	11.7125	12.7149	10.7928	11.9009	12.5591	12.9558	13.7391	14.131	13.6044	13.0147	13.312	13.1621	12.6917	12.9995	13.2439
AURKB	aurora kinase B	4.44284	2.12997	0.479416	4.05495	0	4.75489	4.64386	6.33985	3.70044	5.70044	6.22882	6.42626	8.02237	7.61471	8.20457	7.2384	7.52356	7.41785	6.18982	8.38802	6.55459
TARBP2	TAR (HIV-1) RNA binding protein 2	4.44159	1.02502	0.230777	2.08354	0	6.42626	5.90689	6.50779	5.93074	6.35755	6.55459	7.15987	7	7.57743	6.58496	7.62936	7.90689	6.97728	7.79442	6.94251	7.48382
GBP3	guanylate binding protein 3	4.44125	1.22414	0.275631	2.40404	0	7.20945	7.71425	6.9542	7.40088	6.71425	7.07682	9.1472	8.69697	8.74819	8.57365	8.33092	8.13443	8.59619	7.15987	8.12928	8.50779
NGFRAP1	nerve growth factor receptor (TNFRSF16) associated protein 1	4.44122	1.6055	0.361499	2.95385	0	6.50779	5.08746	4.58496	5.49185	4.9542	5.93074	6.18982	6.71425	7.42626	7.27612	7.55459	6.71425	7.89482	7.25739	7.26679	6.02237
NDUFA6	NADH dehydrogenase (ubiquinone) 1 alpha subcomplex, 6, 14kDa	4.43895	1.13386	0.255434	2.13123	0	8.93958	8.99152	8.69697	8.19967	8.79442	9.8009	9.18488	9.93664	10.1293	10.3729	9.75656	10.2808	10.1124	10.0389	10.5689	9.99577
CCNB1	cyclin B1	4.43279	1.79495	0.404926	3.65363	0	7.05528	7.41222	7.70966	6.37504	7.52878	8.17991	8.4457	9.89026	10.2977	9.23601	9.17409	9.06699	9.5157	7.78572	9.8933	8.41222
KIAA0146	KIAA0146	4.43135	1.49272	0.336854	3.03766	0	6.72792	6.89482	6.26679	6.50779	7.02237	7.47573	8.44708	8.01681	8.50779	9.82814	7.76155	8.86419	8.19967	8.12928	7.44294	7.88874
DBI	diazepam binding inhibitor (GABA receptor modulator, acyl-CoA binding protein)	4.43119	1.09656	0.247464	2.19129	0	7.50779	7.82018	8.05528	7.78136	8.01681	8.49985	8.64746	9.92184	9.3443	9.15987	8.88264	8.37938	8.90689	9.47573	9.11634	8.59991
DKC1	dyskeratosis congenita 1, dyskerin	4.42788	1.06582	0.240708	2.18834	0	7.67948	7.85798	7.81378	7.73471	7.73471	8.23362	8.47978	9.15987	9.79766	8.90388	8.86728	8.65464	8.87652	8.18488	9.53916	8.61839
TRIP6	thyroid hormone receptor interactor 6	4.42723	1.23887	0.279829	2.35731	0	9.07682	8.3443	7.87036	7.74819	8.33092	8.65105	8.88874	8.98014	9.60363	10.2503	9.36413	9.96578	10.1085	9.81858	9.11114	9.66711
MKKS	McKusick-Kaufman syndrome	4.4204	0.981436	0.222024	2.01839	0	6.55459	6.40939	6.04439	6.14975	6.49185	6.85798	7.03342	7.45943	8.31741	7.5157	7.32193	7.16993	7.14975	6.89482	7.74819	7.3837
SPATS2	spermatogenesis associated, serine-rich 2	4.41681	1.2224	0.276761	2.33905	0	7.08746	6.26679	5.93074	6.10852	6.59991	7.03342	7.54689	8.12928	8.09276	7.09803	7.64386	8.60363	7.88874	7.33092	7.15987	7.77479
PSMC4	proteasome (prosome, macropain) 26S subunit, ATPase, 4	4.41629	0.893537	0.202327	1.87259	0	9.21432	9.13186	8.7039	8.53916	9.05528	9.32193	9.53138	9.88111	10.4615	10.3061	9.62388	9.65464	10.0403	10.0741	9.92926	9.37721
HIST1H3B	histone cluster 1, H3b	4.41391	1.81848	0.411988	3.13022	0	12.6537	12.1674	13.1572	10.4115	11.9465	13.2315	13.3587	14.3626	15.1189	14.319	14.0963	14.2604	13.8692	13.4833	14.0206	13.909
USP31	ubiquitin specific peptidase 31	4.41389	1.24072	0.281094	2.39576	0	7.40088	8.37938	7.6865	7.60733	8.44708	8.25739	9.10329	9.01959	9.98868	9.18488	9.51175	9.32867	9.05257	8.25739	8.76155	9.82972
MSR1	macrophage scavenger receptor 1	4.41254	1.39882	0.317009	2.55735	0	7.74819	6.20945	6.04439	6.72792	6.20945	6.61471	7.9542	8.9571	8.02237	8.07146	7.32193	8.224	7.93074	7.5157	8.53916	7.37504
HAT1	histone acetyltransferase 1	4.41213	0.971545	0.220199	1.93837	0	7.3837	7.44294	6.97728	6.78136	7.43463	8	7.9542	8.25739	8.98014	8.64746	8.08746	8.04985	8.37504	8.12928	8.56224	8.03892
SRSF3	serine/arginine-rich splicing factor 3	4.41037	0.821989	0.186376	1.74445	0	10.5755	10.9039	10.2597	10.2656	10.6952	11.204	11.0647	11.5196	11.9133	11.6466	11.3745	11.2372	11.7599	11.3015	11.5594	11.3498
ADRM1	adhesion regulating molecule 1	4.40486	0.588037	0.133497	1.50126	0	9.39874	9.32643	9.24079	9.1472	9.41574	9.76321	9.70736	9.85487	10.3231	10.1787	9.85643	10.1459	9.97585	9.95274	9.79279	9.91289
CDKN3	cyclin-dependent kinase inhibitor 3	4.40268	1.53647	0.348986	2.65714	0	5.90689	5.67243	6.04439	4.08746	5.42626	6.62936	6.2854	7.2384	7.26679	7.67243	6.67243	7.45121	7.66534	7.02237	7.22882	7.13955
ESF1	ESF1, Nucleolar Pre-RRNA Processing Protein, Homolog (S. Cerevisiae)	4.39974	1.11662	0.253792	2.1455	0	6.42626	7.21594	6.11548	7.04439	7.19311	7.36632	7.63421	8.19311	8.91687	8.02975	7.98109	7.67948	8.18818	7.71653	8.09276	7.67007
HIST1H4A	histone cluster 1, H4a	4.39172	1.4484	0.329803	2.65693	0	7.92481	8.10852	8.82337	7.36632	8.20945	9.23122	9.13443	10.3026	10.6294	10.1046	9.39446	9.40514	9.76321	9.12153	10.0728	9.32867
GPNMB	glycoprotein (transmembrane) nmb	4.38807	2.57156	0.586034	9.02261	0	8.59246	8.87652	9.42836	8.07682	7.89482	8.49985	10.9084	11.3674	14.1696	11.0775	10.2946	10.2586	12.0123	9.40514	10.8688	10.9679
APOC1	apolipoprotein C-I	4.38144	2.07017	0.472487	4.98435	0	7.21917	7.82018	8.45533	7.40939	7.89482	7.94251	9.60733	11.0403	9.84078	10.3848	9.37938	8.47978	10.3641	8.20945	11.4247	9.87344
RSRC1	arginine/serine-rich coiled-coil 1	4.37911	1.30911	0.298944	2.59571	0	6.42626	6.30378	5.49185	6.14975	6.35755	6.6865	6.72792	7.17991	8.5157	7.74819	7.54689	7.2854	7.43463	7.36632	8.49586	7.14975
PVRL1	poliovirus receptor-related 1 (herpesvirus entry mediator C)	4.37722	2.31152	0.52808	6.4992	0	7.97728	7.53916	7.29462	6.64386	7.24793	7.31288	9.7039	10.7245	11.8906	10.1033	9.23601	9.30834	9.03892	10.0861	7.66534	8.71768
GBP1	guanylate binding protein 1, interferon-inducible	4.37569	1.54068	0.3521	3.10426	0	6.49185	7.04439	7.67243	7.41785	7.62205	7.16993	9.68299	9.42417	9.17991	9.5411	8.55459	8.01681	8.54303	7.60733	8.18488	9.03617
GALNT2	UDP-N-acetyl-alpha-D-galactosamine:polypeptide N-acetylgalactosaminyltransferase 2 (GalNAc-T2)	4.37406	1.06839	0.244255	2.08983	0	8.37938	7.85175	7.16993	7.49985	7.70044	8.17991	8.74483	8.82337	9.60733	9.36194	9.00282	8.35315	8.91588	8.88874	8.39232	8.56224
HIST2H2AC	histone cluster 2, H2ac	4.37171	1.15971	0.265276	2.23436	0	10.3945	10.5915	10.5245	10.2597	10.4949	11.4843	11.0634	12.2312	11.9897	11.6764	11.0519	12.1186	12.2447	11.5058	12.2515	11.713
HRSP12	heat-responsive protein 12	4.36663	1.6576	0.379606	3.18317	0	6.24793	5.72792	5.42626	5.42626	6.04439	7.07682	6.18982	7.98868	8.16993	8.26209	7.49985	8.04985	8.56224	7.05528	7.39232	7.32193
CCT6A	chaperonin containing TCP1, subunit 6A (zeta 1)	4.36413	1.05611	0.241998	2.0632	0	9.14466	9.40088	8.83605	8.69	9.08746	9.91289	9.54689	10.5294	10.8447	10.5421	9.80574	9.99859	10.4429	10.4378	10.1254	10.0741
FAM189B	family with sequence similarity 189, member B	4.3606	0.960318	0.220226	2.01649	0	7	7.3837	7.40088	7.20945	7.39232	7.26679	7.62205	8.64746	8.7211	8.59991	8.56986	8.00562	8.19476	7.57743	8.56224	7.85798
MYNN	myoneurin	4.35916	0.984411	0.225826	1.98366	0	6.61471	7.09803	6.26679	6.42626	6.98868	7.20945	7.62936	7.2384	8.45533	7.65821	7.53138	7.42626	7.79442	7.64386	8.29462	7.84549
HIST1H3A	histone cluster 1, H3a	4.35805	1.52257	0.34937	2.97826	0	9.78627	9.46557	9.66	8.75154	9.24317	10.444	10.242	11.227	12.5331	11.2204	11.1991	11.352	10.3309	11.115	10.9629	10.6275
SPPL3	signal peptide peptidase-like 3	4.34897	0.909954	0.209234	1.93392	0	7.8009	7.72792	7.39232	7.63662	7.61471	7.97728	8.55459	8.09803	9.30378	8.20945	8.62571	9.0954	8.224	8.89482	8.29921	8.71081
ZNF121	zinc finger protein 121	4.34817	1.13952	0.262069	2.29444	0	6.59991	6.98868	6.2854	6.58496	7.01123	7.10852	7.7211	8.16491	9.04166	8.00562	7.66534	7.14975	7.50779	7.66534	8.03342	8.07146
DNM1L	dynamin 1-like	4.34514	0.886307	0.203977	1.87178	0	6.16993	6.40939	5.61471	6.37504	6.30378	6.22882	6.80735	7.45943	7.7211	7.20945	7.07682	7.01123	6.55459	6.70044	7.27612	6.88264
C7orf44	chromosome 7 open reading frame 44	4.34251	1.47715	0.340162	3	0	7.76155	7.76155	7.53916	7.17991	7.8392	8.30834	8.32193	10.1319	9.56796	8.76818	8.40514	10.0901	9.6865	9.68299	8.62571	8.80735
ISYNA1	inositol-3-phosphate synthase 1	4.34069	1.53716	0.354128	3.16848	0	6.83289	7.34873	7.04439	7.5157	7.8009	7.15987	8.42626	8.27612	9.67066	9.04439	8.51964	9.31061	9.93074	8.45533	7.45121	9.12412
HIST1H2BG	histone cluster 1, H2bg	4.33343	1.04889	0.242047	1.96908	0	11.5392	11.4226	11.4833	10.3151	11.5098	12.1325	11.8396	12.6154	12.6211	12.4981	12.1618	12.4173	12.595	12.5684	12.6239	12.5524
SCYL2	SCY1-like 2 (S. cerevisiae)	4.3275	0.849467	0.196295	1.82546	0	8.30378	8.29462	7.82018	8.04439	8.41363	8.55842	8.78136	9.22641	9.76818	9.0607	8.98584	8.97728	8.49185	9.07146	9.44915	9.07414
FASTKD2	FAST kinase domains 2	4.32005	0.626483	0.145018	1.54031	0	6.55459	6.87036	6.14975	6.52356	6.53916	6.72792	7.03342	7.33985	7.41785	7.19967	7.44294	7.15987	6.82018	7.15987	7.35755	6.94251
MLF2	myeloid leukemia factor 2	4.31846	0.993866	0.230144	1.94863	0	10.0279	10.3197	9.81538	9.73302	10.1137	11.0028	10.66	10.9773	11.5915	11.4289	11.5289	10.9915	10.7499	11.5387	11.0674	11.0921
SOX4	SRY (sex determining region Y)-box 4	4.31644	1.76519	0.408946	4.08391	0	6.52356	6.39232	6	6.14975	6.40939	6.56986	7.03342	9.54882	9.66888	8.09276	8.40514	7.8392	7.05528	7.76818	7.98299	7.66534
ETFA	electron-transfer-flavoprotein, alpha polypeptide	4.31585	0.859795	0.199218	1.85334	0	8.52748	8.5157	8.35315	8.26679	8.53916	8.88874	8.81378	9.92481	9.80896	9.09803	9.04166	9.65105	9.72451	9.17243	9.28077	9.23362
BID	BH3 interacting domain death agonist	4.31051	1.44825	0.335982	2.74427	0	9.07414	8.26679	7.85798	7.57743	8.23362	8.93369	8.84862	9.72792	10.5068	10.2143	9.36194	9.99718	9.95855	10.6275	9.35755	9.12153
HIST1H3D	histone cluster 1, H3d	4.31008	1.37622	0.319303	2.44154	0	12.0701	11.856	12.8692	10.7756	11.9498	12.7241	13.0706	13.948	14.1629	13.7654	13.187	13.1095	13.5212	12.8805	13.2457	13.2795
ANAPC1	anaphase promoting complex subunit 1	4.30766	0.903326	0.209702	1.87601	0	6.26679	6.79442	6.83289	6.49185	7.18982	7.05528	7.87036	7.91289	8.2854	7.61471	7.50779	7.11894	7.65821	7.2384	7.96	7.58496
HIST1H2AD	histone cluster 1, H2ad	4.30133	1.19825	0.278576	2.23827	0	11.4062	11.1497	11.9114	10.3242	11.5113	11.8891	12.0317	12.857	13.3127	12.8033	12.2128	12.8521	12.5939	12.0289	12.4886	12.4546
BTG3	BTG family, member 3	4.29731	1.55498	0.361849	3.03496	0	7.45121	6.87036	6.37504	5.9542	6.91886	7.49185	8.33539	7.93074	9.70736	8.26679	8.30378	8.86109	9.04439	7.31288	8.18982	8.03342
CHAF1A	chromatin assembly factor 1, subunit A (p150)	4.29195	1.52126	0.354446	3.10085	0	6.20945	6.76818	7	6.45943	7.02237	7.48382	7.77479	8.98299	9.73302	9.02237	7.88264	7.91886	7.98868	7.47573	8.54303	8.12928
KRT5	keratin 5	4.28781	2.77415	0.646985	7.19045	0	12.7147	10.9337	10.8826	9.62571	11.1592	10.722	14.2597	12.8158	15.4036	14.7119	13.7159	14.0897	14.4906	12.9936	10.8455	14.4783
CPSF6	cleavage and polyadenylation specific factor 6, 68kDa	4.28524	0.797172	0.186028	1.75797	0	7.45943	7.70044	7.33092	7.40939	7.91886	7.83289	8.56605	8.94544	8.73809	8.35755	8.38802	8.24793	8.00562	7.92481	8.69	8.19476
TACC3	transforming, acidic coiled-coil containing protein 3	4.2849	1.07147	0.250058	2.14332	0	6.49185	6.40939	6.72792	5.83289	6.59991	6.89482	7.32193	8.30378	8.11894	7.71425	7.53916	7.2384	7.13955	6.82018	7.8392	7.60733
HIST1H2AL	histone cluster 1, H2al	4.28367	1.68588	0.39356	2.8815	0	8.11374	7.77479	8.33985	6.08746	7.63662	8.98868	8.79766	9.35975	10.2155	10.0028	9.51373	9.96578	9.37938	9.45533	8.7211	9.68299
TRMT10C	TRNA Methyltransferase 10 Homolog C (S. Cerevisiae)	4.2822	1.00144	0.233861	1.96652	0	5.84967	6.26679	5.44846	6.1565	6.23522	6.87036	6.82018	7.09452	7.50515	7.2384	7.15313	7.06967	6.81164	6.93074	7.89482	6.87447
YARS2	tyrosyl-tRNA synthetase 2, mitochondrial	4.27332	0.784984	0.183694	1.70904	0	6.96578	7.35755	7.49985	7.35755	7.97728	7.70736	8.09803	8.42626	8.66534	7.87036	8.14466	8.31288	8.29002	8.67596	8.03342	8.10852
COX7B	cytochrome c oxidase subunit VIIb	4.27149	1.28589	0.30104	2.33917	0	9.49785	9.11374	8.77808	8.37938	8.81378	10.1434	9.55842	10.5594	10.5353	10.6662	9.75322	10.9476	10.821	10.544	10.6073	10.0768
USP39	ubiquitin specific peptidase 39	4.27135	0.878559	0.205687	1.80767	0	7.75489	8.10852	7.82655	7.31288	7.83289	8.56986	8.37938	8.81057	9.41996	8.84862	8.42206	8.77149	8.67948	8.8392	8.71425	8.90989
TUBA1B	tubulin, alpha 1b	4.26481	1.11762	0.262056	2.12266	0	11.1111	10.0526	10.0634	10.3354	10.1599	11.151	10.7952	12.1431	11.9567	11.6887	11.3636	11.4666	11.2276	11.5241	11.9498	11.8498
STRAP	serine/threonine kinase receptor associated protein	4.26117	0.981118	0.230246	1.9427	0	8.52748	8.40939	8.17493	7.59246	8.04985	8.95128	8.84235	9.05528	9.98868	9.23601	9.50383	9.42206	9.11114	9.01123	9.47168	9.01123
AKT1S1	AKT1 substrate 1 (proline-rich)	4.25669	0.864579	0.203111	1.85301	0	7.40939	7.13955	7.55459	7.31288	7.7879	7.77479	7.84549	8.37069	9.11634	8.70044	8.40514	7.98299	8.49985	8.16993	8.42206	8.09803
PLA2G7	phospholipase A2, group VII (platelet-activating factor acetylhydrolase, plasma)	4.25468	1.72276	0.404909	3.72699	0	5.75489	5.24793	6.49185	5.32193	5.93074	5.42626	7.70044	9.21189	7.44294	7.96	7.19967	6.72792	6.89482	6.10852	7.72792	7.20945
TM7SF3	transmembrane 7 superfamily member 3	4.2497	1.18783	0.279509	2.34681	0	7.11894	6.87036	6.12928	6.40939	6.61471	7.06609	8.2854	7.73471	7.57743	8.51964	7.96578	7.83289	7.39232	8.71768	6.9542	7.91289
OASL	2'-5'-oligoadenylate synthetase-like	4.24755	2.29341	0.539938	6.57126	0	5.97728	5.58496	5.64386	5.9542	5.97728	5.58496	8.01681	9.16993	6.94251	7.06609	7.17991	9.81218	9.02791	9.40088	6.22882	7.96
FBXO22	F-box protein 22	4.24584	0.717799	0.169059	1.63377	0	6.75489	6.83289	6.45943	6.59991	6.94251	7.34873	7.2384	7.3837	8	7.90087	7.42626	7.47573	7.66534	7.45943	7.37504	7.48382
UBAP2L	ubiquitin associated protein 2-like	4.2451	1.00288	0.236245	2.04583	0	7.02606	7.53657	6.96193	7.30682	7.63662	7.76377	8.25739	9.14805	8.93566	8.58996	8.13271	7.8413	8.15482	7.91089	8.6061	8.17159
HIST1H4I	histone cluster 1, H4i	4.24507	1.26584	0.298191	2.2701	0	11.0539	10.6036	10.9344	9.69	10.3565	11.6883	11.1855	12.0908	12.1199	11.9647	11.3848	12.211	12.2808	12.1199	12.0109	12.5013
CDT1	chromatin licensing and DNA replication factor 1	4.23895	2.00107	0.472067	4.25906	0	4.45943	4.52356	6.02237	5	5.42626	6.10852	6.33985	7.87036	7.72792	8.37069	6.16993	7.36632	7.87652	5.75489	8.24317	6.85798
DDX23	DEAD (Asp-Glu-Ala-Asp) box polypeptide 23	4.23835	0.720456	0.169985	1.65672	0	6.47573	6.64386	6.12928	6.26679	6.47573	6.79442	7.08746	7.53138	7.40939	6.75489	7.42626	7.16993	6.78136	7.52356	7.11894	7.04439
HIST1H2AC	histone cluster 1, H2ac	4.23439	1.00681	0.23777	1.97227	0	10.2726	10.0967	10.021	9.17742	9.70044	10.585	10.3663	11.1202	11.6939	10.9476	10.7185	11.2113	11.0348	10.8688	10.8541	11.0077
SYNCRIP	synaptotagmin binding, cytoplasmic RNA interacting protein	4.23399	0.731932	0.17287	1.65159	0	7.78136	8.32643	7.92481	7.59991	8.15987	8.3966	8.77149	8.97154	9.2854	8.54689	8.68299	8.89482	8.82655	8.62205	8.39232	8.64024
ZNF267	zinc finger protein 267	4.22842	1.00674	0.238088	2.04227	0	8.77479	8.70736	8.04439	8.73809	8.96	9.08481	9.59432	9.86109	9.70217	10.4543	9.17742	9.57932	10.3432	9.47573	9.21675	9.84549
RCN1	reticulocalbin 1, EF-hand calcium binding domain	4.22678	1.32581	0.313669	2.7304	0	7.45121	6.89482	6.56986	6.78136	6.98868	6.9542	7.87036	7.87036	9.65642	8.47573	8.25739	8.15482	8.15987	7.7211	9.00843	7.48382
HIST1H2BI	histone cluster 1, H2bi	4.2263	1.03617	0.245171	1.96344	0	12.6667	12.5904	12.4257	11.4589	12.5236	13.229	12.8944	13.6195	13.7869	13.5852	13.1822	13.5805	13.6398	13.3745	13.6838	13.8385
C1QC	complement component 1, q subcomponent, C chain	4.21598	1.11774	0.265119	2.21084	0	9.66	8.67243	8.62571	9.21675	9.10591	9.26913	10.4398	11.0238	9.31061	10.0861	9.64746	10.5536	10.42	9.97298	10.2143	10.4252
APOE	apolipoprotein E	4.21099	1.04062	0.247121	2.16462	0	7.95031	7.8413	8.25896	7.99435	7.76155	8.02237	8.82443	9.83078	8.61348	9.06609	8.27302	8.71653	9.43254	8.60115	9.69058	9.07236
HIST1H4L	histone cluster 1, H4l	4.20653	1.03732	0.246598	1.99678	0	9.87191	9.88417	10.6751	9.28077	9.85019	10.5736	10.4818	11.6225	11.4383	11.3701	10.8673	10.7682	11.1755	11.0182	11.0566	10.8009
PSMB4	proteasome (prosome, macropain) subunit, beta type, 4	4.20318	0.939598	0.223544	1.85643	0	6.71425	6.32193	6.14975	5.83289	6.02237	7.15987	6.88264	7.70044	7.44294	7.76818	7.12928	7.26679	7.45943	7.12928	7.2854	7
RPF2	ribosome production factor 2 homolog (S. cerevisiae)	4.20132	1.19073	0.283418	2.2536	0	6.6865	7.03342	6.30378	6.33985	6.64386	7.74819	7.50779	7.74819	9.03342	8.07146	7.49185	7.91289	8.27612	7.90689	8.23362	7.65105
PSMD9	proteasome (prosome, macropain) 26S subunit, non-ATPase, 9	4.19758	0.596228	0.142041	1.50945	0	8.17991	8.37938	8.09276	7.97154	8.40088	8.59991	8.55075	8.73471	9.04166	8.87652	8.59991	8.94544	9.20945	8.75154	8.94837	9.01123
C20orf24	chromosome 20 open reading frame 24	4.19725	0.835125	0.198969	1.74674	0	6.77654	6.04044	6.08099	5.74259	6.26556	6.77627	6.88585	7.25279	7.18576	7.33635	7.51516	6.98835	6.67933	7.12109	7.33443	6.85614
CYC1	cytochrome c-1	4.19335	1.30045	0.310122	2.51994	0	8.48784	8.20457	8.09276	7.63662	8.86419	8.79442	8.49185	10.1176	9.82814	10.2204	9.21432	10.0028	9.82496	9.64386	10.1737	8.9542
PUF60	poly-U binding splicing factor 60KDa	4.19145	0.722866	0.172462	1.65241	0	7.49985	7.36632	7.33985	7.02237	7.5157	7.88264	7.82655	8.33092	8.81057	8.17991	8.10852	8.02237	7.91886	8.20457	8.15987	8.04439
DDX47	DEAD (Asp-Glu-Ala-Asp) box polypeptide 47	4.18552	0.79346	0.189573	1.74098	0	7.61471	7.90689	7.5157	7.56224	7.88264	8.26679	8.30834	8.75822	8.60733	8.26679	8.95128	8.47573	8.01681	8.92184	8.60363	8.93958
COA6	Cytochrome C Oxidase Assembly Factor 6 Homolog (S. Cerevisiae)	4.1814	1.15762	0.276849	2.20841	0	5.77259	6.57994	6.40372	5.61471	6.29768	7.01123	6.83289	7.91289	7.59246	7.8371	6.88264	7.54174	8.04075	7.14975	7.65105	6.93467
NDUFA12	NADH dehydrogenase (ubiquinone) 1 alpha subcomplex, 12	4.18095	0.855386	0.204591	1.78081	0	8.91886	8.74147	8.0607	8.33092	8.47168	9.18735	9.20457	9.17493	9.66178	9.18735	9.39232	9.78953	9.14975	9.82018	9.83289	9.52552
TRIM28	tripartite motif containing 28	4.18023	0.792519	0.189587	1.74676	0	8.35315	8.86419	8.77808	8.15482	8.56224	8.77479	9.02514	9.34873	10.0417	9.69523	9.11114	9.2738	9.36632	8.9629	9.47776	9.43463
PRC1	protein regulator of cytokinesis 1	4.17866	1.35467	0.324188	2.78365	0	6	6.39232	6.02237	6.39232	6.26679	6.6865	6.56986	8.06609	8.33985	8.22882	7.45121	7.7879	6.94251	7.24793	8.6865	7.15987
LRPPRC	leucine-rich PPR-motif containing	4.17617	1.03338	0.247447	2.11436	0	7.33092	7.62936	7.34873	7.2384	7.76155	8.01681	8.20945	9.11114	9.49185	8.72451	8.11894	8.50383	8.52748	8.09276	8.92184	8.17493
TOR3A	torsin family 3, member A	4.17399	0.962015	0.230478	1.93021	0	9.11894	8.49586	8.36194	8.03892	8.31741	9.02791	9.38586	9.82655	8.94251	9.51767	9.07948	9.72622	9.73809	9.17991	10.0458	9.77972
EPSTI1	epithelial stromal interaction 1 (breast)	4.17189	1.48341	0.355572	2.94113	0	6.31674	7.52534	7.23445	7.3318	7.75203	7.75121	9.1612	8.23778	7.99013	8.54627	8.13442	9.83861	8.85049	9.63485	8.21233	9.41393
HIST1H2BM	histone cluster 1, H2bm	4.16938	1.00475	0.240983	1.94398	0	12.7694	12.7307	12.6841	11.6613	12.6707	13.3012	12.9432	13.8227	13.8977	13.8086	13.2736	13.6495	13.8747	13.4862	13.8043	13.8493
UQCRFS1	ubiquinol-cytochrome c reductase, Rieske iron-sulfur polypeptide 1	4.16802	0.789563	0.189434	1.74686	0	7.96	7.91289	7.56986	7.52356	7.90689	8.20945	8.26679	8.7879	8.66888	9.12153	8.15482	9.06609	8.55459	8.45121	8.90689	8.38802
MTERFD1	MTERF domain containing 1	4.16249	1.05205	0.252746	2.07266	0	6.87036	7	6.39232	6.70044	6.85798	7.70044	7.14975	8.20945	8.86109	7.88264	8.14975	8.03342	7.91289	7.73471	7.87652	7.91289
FANCI	Fanconi anemia, complementation group I	4.16227	1.63243	0.392196	3.17565	0	5.39232	6.47573	5.64386	4.85798	6.44294	6.47573	6.74147	8.56224	8.55459	7.67243	7.40939	7.21917	7.20945	6.56986	8.14466	7.05528
PSMC2	proteasome (prosome, macropain) 26S subunit, ATPase, 2	4.16214	0.918347	0.220643	1.93064	0	9.56986	9.59805	9.60548	9.05799	9.66	9.92035	10.3465	10.6202	10.9873	11.1427	10.1997	10.2312	10.8321	10.218	10.4686	9.82337
HIST1H1B	histone cluster 1, H1b	4.16079	1.95832	0.470661	3.06771	0	8.92778	8.75489	9.85953	6.44294	8.8857	10.2586	10.3685	10.9248	10.5943	11.412	10.2467	11.0967	11.0258	10.4136	10.8948	11.1548
PRRC2C	proline-rich coiled-coil 2C	4.15659	0.958746	0.230657	1.97625	0	7.2854	8.12412	7.76155	8	8.15987	8.03892	9.07948	9.41574	9.33539	9.12928	8.75154	8.40088	8.49586	8.224	9.11634	8.58871
SKP2	S-phase kinase-associated protein 2 (p45)	4.14427	1.1566	0.279085	2.35513	0	7.07682	7.01123	6.59991	6.76818	7.32193	7.31288	7.6865	8.53138	9.2503	8.58496	8.3837	7.57743	7.84549	7.59246	8.50383	7.76155
SLC25A3	solute carrier family 25 (mitochondrial carrier; phosphate carrier), member 3	4.14427	0.882023	0.21283	1.82185	0	8.04985	7.87652	8.8857	7.76818	8.16491	8.3837	8.73132	9.03892	9.66711	8.89178	9.04439	9.53722	8.9571	8.71081	9.23122	8.89178
HNRNPM	heterogeneous nuclear ribonucleoprotein M	4.14268	0.84027	0.202832	1.77467	0	6.56986	7.30378	6.78136	6.55459	6.97728	7.45121	7.64386	7.99435	8.23362	8.04439	7.49985	7.62205	7.65105	7.20945	8	7.90087
PSMA7	proteasome (prosome, macropain) subunit, alpha type, 7	4.14005	0.750994	0.181398	1.70845	0	9.54496	9.31967	9.22641	8.90388	9.29692	9.25267	9.80735	10.2831	10.4858	10.4346	9.79442	9.97728	10.0914	9.50383	10.0715	9.63481
GLRX3	glutaredoxin 3	4.13772	1.19906	0.289789	2.36227	0	7.88264	8.37069	7.8009	7.7879	8.43463	8.78136	8.99152	9.0954	9.98442	9.19967	9.82337	9.83605	10.1472	8.47573	8.90388	9.29692
DDA1	DET1 and DDB1 associated 1	4.13517	0.811073	0.19614	1.75985	0	7.97728	8.32643	7.79442	7.71425	8.08746	8.51964	8.44294	8.633	9.12412	9.40088	8.36632	9.0634	9	9.07146	8.74483	8.9629
ZNF787	zinc finger protein 787	4.13189	0.764956	0.185135	1.6958	0	7.14975	7.24793	6.71425	6.80735	7.31288	7.55459	7.33985	7.82018	8.43879	8.04439	7.7879	8.02237	7.79442	8	8.03342	7.67948
DNAJC9	DnaJ (Hsp40) homolog, subfamily C, member 9	4.12961	0.930886	0.225418	1.92483	0	5.94318	6.20977	6.2403	5.99937	6.40711	6.89104	6.65749	7.26291	7.97524	7.56597	6.9013	7.42385	7.22108	6.74826	7.29783	7.07288
OCIAD2	OCIA domain containing 2	4.12205	0.800911	0.194299	1.68603	0	7.46382	8.12602	7.4432	7.58201	8.00946	8.57633	8.2843	8.67108	9.07998	8.52692	8.77408	8.67329	8.56414	8.77641	8.76234	8.56462
AGK	acylglycerol kinase	4.12192	0.962134	0.233419	1.97219	0	6.75489	7.44294	7.06609	6.87036	7.44294	7.63662	8.17991	8.06609	8.93369	8.19967	8.11374	8.224	7.42626	7.82018	8.03342	8.64746
DPM1	dolichyl-phosphate mannosyltransferase polypeptide 1, catalytic subunit	4.12181	0.871416	0.211416	1.75201	0	8.56605	9.0634	8.42206	8.33539	8.70736	9.67066	9.35535	9.40939	10.0928	9.8933	9.66534	9.45738	9.81698	9.65284	9.68299	9.62936
KREMEN1	kringle containing transmembrane protein 1	4.12172	1.99595	0.484251	4.91672	0	6.88264	6.90689	5.80735	6.47573	6.70044	7.07682	8.14975	8.05528	10.4471	8.90989	7.55459	8.96867	10.0821	8.32193	7.10852	8.77808
INPP1	inositol polyphosphate-1-phosphatase	4.12089	2.56188	0.621681	8.64366	0	6.44294	6.18982	5.90689	5.80735	6.08746	6.35755	8.82018	8.43045	11.1396	7.65105	8.29002	9.65284	8.82655	9.75489	5.75489	8.61839
PRKDC	protein kinase, DNA-activated, catalytic polypeptide	4.11561	1.27531	0.309871	2.56438	0	7.20945	7.81378	7.12928	7.33985	7.33092	8.01681	8.43045	9.68475	9.56415	8.91289	8.76155	8.02237	8.21432	7.97728	9.33762	8.5812
ADPGK	ADP-dependent glucokinase	4.11034	0.633738	0.154181	1.55909	0	8.21917	8.14975	7.74819	8.14466	8.41785	8.224	9.02237	8.54303	8.72792	8.77479	8.49185	9.34207	8.61102	8.82018	8.69	8.82018
CCNT1	cyclin T1	4.10414	0.741545	0.180682	1.68052	0	8.42626	8.68299	8.03342	8.62936	8.76487	8.7879	9.07682	9.44708	10.0168	8.96	9.24793	9.31515	9.05528	9.26444	9.23122	9.34207
CERS6	ceramide synthase 6	4.09943	1.48321	0.361809	3.09091	0	6.82018	7.06609	6.53916	6.72792	7.24793	7.59991	8.42206	8.87958	9.96723	8.14466	9.05257	7.91289	8.0607	7.57743	9.06878	7.74819
C22orf28	chromosome 22 open reading frame 28	4.0971	0.916475	0.223689	1.93659	0	7.78136	8.29462	7.82018	7.85798	8.0607	8.40939	8.58496	8.56986	9.13955	9.11374	8.43463	9.3837	8.92778	9.75322	8.56224	9.06878
PSMC5	proteasome (prosome, macropain) 26S subunit, ATPase, 5	4.09557	0.792285	0.193449	1.73527	0	7.90689	8.15482	7.69349	7.66534	8.16993	8.49985	8.69349	8.65105	9.54689	8.90087	8.60733	8.75822	8.82972	8.62205	9.04166	8.42206
ILF2	interleukin enhancer binding factor 2, 45kDa	4.09426	0.993008	0.242537	1.96794	0	9.89785	9.66534	9.29462	9.04985	9.34651	10.2773	9.783	10.8872	10.7406	10.7541	10.2668	10.4979	11.0035	10.3387	11.0382	10.5058
RQCD1	RCD1 required for cell differentiation1 homolog (S. pombe)	4.09313	1.13947	0.278387	2.17553	0	7.82655	8.46761	8.28077	7.46761	7.94251	8.98868	8.97154	9.81698	10.207	9.08746	9.19967	9.54303	9.11894	8.83605	8.83605	9.40088
DCUN1D5	DCN1, defective in cullin neddylation 1, domain containing 5 (S. cerevisiae)	4.09246	0.925297	0.226098	1.90928	0	6.64386	6.30378	6.2854	6.37504	6.40939	7.18982	7.32193	7.92481	7.67243	7.59991	7.67243	6.6865	7.87652	7.60733	7.24793	6.98868
BCR	breakpoint cluster region	4.09195	0.941036	0.229972	1.99917	0	7.64386	7.82655	7.47573	7.33092	7.70044	7.87036	8.35755	8.86419	9.55651	9.00562	7.97728	8.27146	8.64024	8.25267	8.42626	8.47168
POLDIP2	polymerase (DNA-directed), delta interacting protein 2	4.09159	1.00104	0.244657	1.99993	0	8.82337	8.71081	8.70044	8.27612	8.90388	9.60733	9.41151	9.82972	10.8218	9.75989	9.45533	9.73809	9.53333	9.91588	9.87036	10.0444
KCTD3	potassium channel tetramerisation domain containing 3	4.08945	1.43446	0.35077	2.82551	0	7.64386	6.72792	6.18982	6.72792	7.37504	7.05528	7.76818	9.41996	9.17493	8.86419	7.82655	7.70044	8.64386	7.61471	8.80413	8.0607
IRF1	interferon regulatory factor 1	4.08851	1.06115	0.259546	2.19769	0	8.58871	8.50383	8.45533	8.11374	8.52356	8.72792	9.88417	9.87498	10.2562	9.99294	8.96	9.35975	9.04166	9.0634	8.90689	10.1267
C4orf43	chromosome 4 open reading frame 43	4.0875	0.835101	0.204306	1.76585	0	5.90689	6.22882	5.80735	6.72792	6.50779	6.70044	6.9542	7.24793	7.84549	6.84549	7.09803	7.10852	7.2854	6.76818	7.16993	7.15987
SNORA75	small nucleolar RNA, H/ACA box 75	4.08477	1.21458	0.297343	2.25218	0	6.85798	7.33092	6.18982	6.91886	7.35755	8.01123	7.82018	8.27612	8.84862	8.26679	8.49985	7.61471	7.87652	8.96	8.75822	8.33539
HIST1H2AE	histone cluster 1, H2ae	4.08426	1.18511	0.290165	2.20463	0	10.6996	10.8486	10.9571	9.633	10.4959	11.4998	11.0888	12.1267	12.7	11.736	11.6768	12.1843	11.5953	11.7903	11.823	12.0199
THAP4	THAP domain containing 4	4.07843	0.837387	0.205321	1.77572	0	6.89482	6.82018	6.52356	6.26679	7.02237	7.33092	7.30378	7.56986	8.04439	7.85175	7.87036	8.06609	7.49185	7.24793	7.76818	7.25739
MRPL27	mitochondrial ribosomal protein L27	4.07076	0.899057	0.220857	1.8427	0	7.05528	6.75489	6.93074	6.64386	7.12928	7.82018	7.70736	7.62936	8.64024	7.85175	7.48382	8.13955	8.02237	8.27146	7.80735	7.99435
H2AFZ	H2A histone family, member Z	4.07043	1.21903	0.299484	2.40445	0	10.2332	10.2009	10.4922	9.49452	10.1241	10.8476	10.654	11.866	12.5793	11.3546	10.8701	11.4848	11.791	11.2296	11.6331	11.0485
C1orf55	chromosome 1 open reading frame 55	4.07034	0.764545	0.187834	1.68388	0	8.08215	8.13443	7.46761	7.52356	7.90689	8.36632	8.25267	8.76155	9.0607	9.06609	8.56224	8.60733	8.44294	8.46352	8.91588	8.64746
GART	phosphoribosylglycinamide formyltransferase, phosphoribosylglycinamide synthetase, phosphoribosylaminoimidazole synthetase	4.06814	1.16828	0.287178	2.35025	0	7.31288	6.94251	6.97728	6.52356	6.90689	7.45943	8.17493	8.44294	9.23362	8.24317	7.8392	8.19967	8.3837	6.94251	8.33985	8.08746
PLEKHG3	pleckstrin homology domain containing, family G (with RhoGef domain) member 3	4.06577	1.15256	0.28348	2.26986	0	6.72792	5.39232	6.08746	6.12928	6.26679	6.22882	6.74147	7.19967	7.89482	7.12928	6.64386	7.88264	7.85175	7.48382	6.55459	7.53138
ZNRF1	zinc and ring finger 1	4.0642	1.1416	0.280891	2.28964	0	5.52356	5.75489	5.85798	5.85798	6.24793	6.55459	7.08746	6.91886	7.02237	7.36632	6.52356	8.18982	7.33985	6.32193	6.76818	7.53916
C1orf43	chromosome 1 open reading frame 43	4.06064	0.959345	0.236255	1.9344	0	11.0056	10.8178	10.3309	10.128	10.5008	11.2444	10.8803	12.2694	11.5147	11.8053	11.3315	11.8853	11.9719	11.4707	11.6027	11.5741
TK1	thymidine kinase 1, soluble	4.05893	1.04107	0.256489	2.15321	0	5.85798	6.42626	5.80735	5.90689	6.22882	5.75489	6.40939	7.02237	8.07682	7.64386	6.55459	7	6.58496	7.08746	7.11894	6.88264
TPX2	TPX2, microtubule-associated, homolog (Xenopus laevis)	4.05607	1.31469	0.324129	2.49666	0	7.75489	8.83289	8.62205	7.41785	8.75822	8.633	9.02791	10.5784	10.3309	9.87036	9.55651	9.70563	9.35315	8.9629	10.007	9.11894
NUP155	nucleoporin 155kDa	4.05333	1.07232	0.264553	2.21767	0	6.20945	6.59991	6.39232	6.47573	6.59991	6.96578	7.12928	8.09803	8.43879	7.2854	7.48382	7.21917	7.45943	7.20945	8.51964	7.2854
NIF3L1	NIF3 NGG1 interacting factor 3-like 1 (S. cerevisiae)	4.05301	0.753293	0.18586	1.64893	0	7.08746	7.39232	6.83289	6.97728	7.65105	7.85798	7.64386	7.97728	8.37938	8.08746	8.20457	7.96578	7.92481	8.04985	8.37938	7.91886
MRPL51	mitochondrial ribosomal protein L51	4.05145	0.803799	0.198398	1.71829	0	9.21189	9.28309	9.15228	8.70044	9.61102	9.86264	9.76653	10.2935	10.2192	10.2312	10.4898	10.0098	9.90689	10.444	10.0279	9.68475
MRPS11	mitochondrial ribosomal protein S11	4.04917	0.921791	0.227649	1.88103	0	8.53138	8.17991	8.13955	7.77479	8.13955	8.9571	8.43879	8.99152	9.43463	8.97154	9.39232	9.62205	9.06609	9.66888	9.1472	9.35535
ZNF207	zinc finger protein 207	4.04917	0.752147	0.185753	1.69089	0	7.85786	7.92618	7.54274	7.55903	7.90594	8.32593	8.51224	8.60786	9.23285	8.57616	8.27276	8.45072	8.12256	8.77024	8.70193	8.80362
POLR2K	polymerase (RNA) II (DNA directed) polypeptide K, 7.0kDa	4.04818	0.785987	0.194158	1.73191	0	7.16993	7.44294	6.6865	7.03342	7.19967	7.57743	7.81378	7.77479	8.65105	7.78136	7.85175	8.21917	7.76818	8.33539	7.70044	7.81378
YKT6	YKT6 v-SNARE homolog (S. cerevisiae)	4.04485	0.987561	0.244153	1.90915	0	8.62571	8.18488	7.86419	7.49985	7.99435	9.00562	8.67243	9.05528	9.49785	9.79766	9.00562	9.03067	9.03617	9.42836	9.04712	9.26209
E2F6	E2F transcription factor 6	4.04407	1.33297	0.329611	2.79812	0	7.40088	7.21917	6.58496	6.85798	7.11894	7.49985	7.97154	8.37504	10.1824	8.64746	8.17493	8.65464	8.36632	7.74819	8.33985	8.00562
PSMA2	proteasome (prosome, macropain) subunit, alpha type, 2	4.04371	1.11269	0.275166	2.1324	0	10.4263	10.043	9.61655	9.24317	9.56796	10.5887	10.5868	10.796	11.2779	11.2912	10.3298	11.0063	11.5182	11.7292	10.6528	11.0815
USP41	ubiquitin specific peptidase 41	4.04161	1.78996	0.442884	4.12057	0	5.97728	6.47573	5.83289	6.06609	6.83289	6.65821	7.64386	7.97154	8.02791	7.17991	7.05528	9.59619	8.97154	9.5216	7.18982	7.81378
SLIRP	SRA stem-loop interacting RNA binding protein	4.04022	1.18908	0.294311	2.28624	0	9.80735	10.1636	9.58496	9.64926	10.0634	10.9687	10.545	10.9293	11.158	11.3032	10.7756	12.0792	12.0681	11.1517	11.3945	10.8819
DUSP10	dual specificity phosphatase 10	4.03858	1.76604	0.437292	3.85541	0	5.32193	5.64386	5.24793	5	6.14975	6.02237	6.52356	8.04439	8.08746	8.25739	6.02237	8.35315	7.20945	8.01123	6.58496	6.20945
SLC35F2	solute carrier family 35, member F2	4.03812	0.944743	0.233956	2.01138	0	6.91886	7.39232	7.10852	6.91886	6.98868	7.2384	8.74819	8.84549	8.49586	7.70044	7.6865	7.90087	7.65821	7.88264	7.65821	7.81378
CCZ1	CCZ1 vacuolar protein trafficking and biogenesis associated homolog (S. cerevisiae)	4.03754	0.801933	0.19862	1.77197	0	8.37069	8.56224	8.43879	8.32193	8.83289	8.90689	9.15228	9.72451	9.99577	9.7039	9.29692	9.29921	9.49985	8.77808	9.25503	9.03617
NCAPD3	non-SMC condensin II complex, subunit D3	4.03069	0.916987	0.227501	1.93419	0	6.10852	6.52356	6.2854	5.75489	6.53916	6.30378	7.18982	8.02237	7.56986	7.18982	6.75489	7.30378	6.74147	6.59991	7.25739	7.06609
NCAPD2	non-SMC condensin I complex, subunit D2	4.02761	0.947587	0.235273	1.89944	0	6.59991	6.59991	6.47573	5.67243	6.14975	7.04439	7.29462	7.90689	7.7211	7.14975	7.71425	6.9542	6.83289	7.18982	7.53138	7.41785
HIST1H4H	histone cluster 1, H4h	4.02711	1.01153	0.25118	1.9687	0	11.9226	11.6578	11.7013	10.7524	11.3449	12.2688	11.8684	12.5955	12.7436	12.5866	12.1646	12.9654	12.812	12.6504	12.6865	13.1219
MTX2	metaxin 2	4.02292	1.06986	0.265941	2.12786	0	7.8255	7.93581	7.65103	7.59153	8.46785	8.57706	8.32263	8.93712	9.82375	9.76825	9.38947	8.91612	8.88103	8.92094	9.19597	8.62461
GTF3C3	general transcription factor IIIC, polypeptide 3, 102kDa	4.01835	0.947206	0.23572	1.98109	0	7.66534	8.27146	7.84549	8.06609	8.48382	8.38802	8.8857	9.39017	10.1319	9.10329	8.94837	8.62936	9.1472	8.8009	8.73471	8.90087
TYMP	thymidine phosphorylase	4.01453	1.15106	0.286724	2.3595	0	8.07682	7.84758	7.91687	7.71195	8.1224	7.61961	9.22239	9.03892	8.74371	9.69349	8.15313	9.31892	9.47438	9.27845	7.8806	9.53203
MRPS22	mitochondrial ribosomal protein S22	4.01423	0.861103	0.214513	1.82704	0	6.24793	6.35755	5.97728	5.72792	6.50779	6.65821	6.70044	6.85798	7.37504	7.10852	7.09803	7.5157	7.09803	7.02237	7.74147	6.55459
MRPL3	mitochondrial ribosomal protein L3	4.01023	1.30225	0.324732	2.70501	0	5.90689	6.20945	5.83289	6.14975	6	6.53916	6.74147	6.72792	8.633	7.67948	7.85175	7.11894	7.48382	7.05528	8.20945	6.58496
PNKD	paroxysmal nonkinesigenic dyskinesia	4.00883	0.862007	0.215027	1.82373	0	7.81378	8.50779	8.12412	7.91289	8.44294	8.69349	8.93369	8.71081	9.5157	9.06609	8.82018	9.58308	9.44294	9.46964	8.633	8.93664
CASK	calcium/calmodulin-dependent serine protein kinase (MAGUK family)	4.00805	1.21256	0.302532	2.36784	0	7.2854	6.33985	6.18982	6.24793	6.30378	7.04439	7.19967	7.65105	8.57743	8.62205	7.50779	8.10329	7.12928	8.19967	7.50779	7.31288
ZNF124	zinc finger protein 124	4.00596	1.22128	0.304867	2.34307	0	6.26679	6.74147	5.58496	6.47573	6.32193	7.19967	6.80735	8.61102	8.2384	7.87036	7.65821	7.16993	7.66534	7.5157	7.79442	7.19967
NSL1	NSL1, MIND kinetochore complex component, homolog (S. cerevisiae)	3.99871	0.665942	0.166539	1.56192	0	6.58496	6.90689	6.62936	6.39232	6.9542	7.36632	7.21917	7.8392	7.71425	7.45121	7.42626	7.16993	7.45943	7.39232	7.58496	7.45943
RWDD2B	RWD domain containing 2B	3.99683	1.07895	0.269951	2.23828	0	6.45943	6.40939	6.12928	6.18982	6.2854	6.88264	6.93074	7.08746	8.73132	7.25739	7.14975	7.79442	7.80735	7.21917	7.08746	7.65105
GRHL2	grainyhead-like 2 (Drosophila)	3.99216	1.62858	0.407945	3.29549	0	5.9542	7.26679	6.20945	6.53916	7.34873	7.53138	7.49985	7.56986	10.1396	8.03892	8.98014	8.12928	8.54303	8.84235	8.32193	8.30378
NDUFS1	NADH dehydrogenase (ubiquinone) Fe-S protein 1, 75kDa (NADH-coenzyme Q reductase)	3.99142	0.870642	0.218128	1.78712	0	8.69697	8.60733	8.29002	8.0607	8.53916	9.37938	9.16239	9.87036	9.87036	9.40939	9.47776	9.61471	9.14466	9.05257	9.76321	9.29692
PSMA1	proteasome (prosome, macropain) subunit, alpha type, 1	3.99136	0.964498	0.241647	2.00628	0	8.60733	8.49185	8.40088	7.87036	8.58871	8.83605	9.08746	9.12153	10.3998	9.90388	9.34873	9.48784	9.39017	8.98584	9.58684	8.99152
PDCD2L	programmed cell death 2-like	3.99102	1.04666	0.262255	1.95666	0	6.04439	6.65821	5.97728	5.78136	6.83289	7.35755	6.83289	7.88264	7.75489	7.77479	7.16993	7.76155	7.53916	7.44294	7.45121	7.27612
PPP3R1	protein phosphatase 3, regulatory subunit B, alpha	3.98712	0.630908	0.158236	1.5605	0	7.92481	8.04985	7.65105	7.67948	7.90689	8.14975	8.41785	8.64024	8.93958	8.50779	8.11894	8.76487	8.10852	8.69	8.39232	8.66534
SNRPG	small nuclear ribonucleoprotein polypeptide G	3.98707	0.855207	0.214495	1.78804	0	7.71425	7.65821	7.74819	6.93074	7.3837	8.16993	8.01681	8.72451	8.49586	8.92481	8.09276	8.48382	8.65821	8.7039	8.44294	8.01681
AGAP3	ArfGAP with GTPase domain, ankyrin repeat and PH domain 3	3.98642	0.864776	0.216931	1.90016	0	6.65821	6.71425	6.52356	6.50779	6.75489	6.83289	7.34873	8.44708	7.49985	8.11374	7.24793	7.06609	7.59246	7.12928	7.2854	7.56986
HSPA4	heat shock 70kDa protein 4	3.98515	1.00902	0.253194	1.9663	0	7.43463	7.96	7.30378	7.24793	7.91289	8.56986	8.37938	9.08481	9.39874	8.78136	8.53916	9.04166	8.94251	8.12412	8.70044	8.47978
SSRP1	structure specific recognition protein 1	3.98506	0.899893	0.225817	1.86435	0	7.98299	8.09276	7.83289	7.44294	8.01681	8.63662	8.51964	9.21432	9.45121	8.31288	8.89178	8.62936	8.96867	8.87036	8.74819	9.40088
DSN1	DSN1, MIND kinetochore complex component, homolog (S. cerevisiae)	3.98479	0.943468	0.236767	1.90514	0	5.97728	6.14975	5.61471	5.70044	6.39232	6.76818	6.56986	7.14975	7.37504	7.11894	7.16993	6.94251	7.2384	6.32193	7.62205	6.93074
REPIN1	replication initiator 1	3.98403	0.855255	0.214671	1.79272	0	9.44708	10.332	9.92184	9.8392	10.3696	10.5333	10.4858	11.0674	11.0835	11.1818	10.4929	10.933	10.7305	11.5603	10.8408	10.9151
C7orf30	chromosome 7 open reading frame 30	3.98138	0.741567	0.186259	1.71336	0	6.6865	6.62936	6.70044	6.64386	6.83289	7.03342	7.19967	7.70044	8.224	7.85798	7.11894	7.2854	7.70044	7.34873	7.26679	7.25739
PIM3	pim-3 oncogene	3.97878	1.12564	0.282912	2.29862	0	7.31288	7.30378	6.52356	6.87036	7.03342	7.14975	7.49185	8.65821	9.14466	8.40939	7.24793	8.19476	7.99435	8.57365	7.82018	8.04439
ESRP1	epithelial splicing regulatory protein 1	3.9775	1.8789	0.472382	3.81635	0	5.97728	6.89482	6.33985	6.67243	7.40088	8.21917	7.46761	8.07682	10.3696	9.21917	9.54689	8.64024	8.57365	8.36632	9.64746	8.05528
DCAF13	DDB1 and CUL4 associated factor 13	3.97528	1.08796	0.273681	2.09958	0	8.20945	8.65105	7.91289	7.90087	8.40939	9.24555	8.65464	9.59619	10.2935	9.85798	9.72451	9.07948	9.37504	9.32418	9.56605	9.29002
SRRT	serrate RNA effector molecule homolog (Arabidopsis)	3.97395	0.716008	0.180176	1.66076	0	6.81227	7.01918	6.52797	6.60077	6.86782	7.12125	7.52751	7.77896	8.05629	7.59113	7.40354	7.24373	6.98558	7.31327	7.64811	7.86072
MRPL13	mitochondrial ribosomal protein L13	3.973	0.845156	0.212725	1.76797	0	6.98868	7.33092	6.9542	6.78136	7.21917	7.94837	7.47573	8.08215	8.64386	8.26679	7.82655	8.13443	8.14975	8.10852	8.03342	7.76818
UBFD1	ubiquitin family domain containing 1	3.96648	1.07779	0.271725	2.2036	0	6.65821	6.6865	6.20945	6.12928	6.6865	6.71425	7.07682	8.11374	7.91886	7.43463	7.99435	7.81378	8.10852	6.40939	7.78136	7.26679
VDAC1	voltage-dependent anion channel 1	3.96481	1.22931	0.310054	2.46245	0	9.35535	9.15228	9.24317	8.55459	9.47978	9.55075	9.94544	11.0293	11.1497	10.7056	10.3163	10.7657	10.8681	9.12412	10.6366	9.97871
CCL4	chemokine (C-C motif) ligand 4	3.96438	1.09812	0.276998	2.14609	0	9.05257	7.89482	8.46352	7.72792	8.0607	8.37504	9.61287	10.255	8.84549	9.68299	8.89482	9.04985	9.57932	9.29002	8.75489	9.64024
SAMD9L	sterile alpha motif domain containing 9-like	3.96392	1.19729	0.302047	2.25737	0	8.20457	8.2854	7.34873	8.96	8.90689	8.67948	10.1189	9.42417	9.67419	9.19967	9.00282	9.94105	9.40939	10.2819	8.91289	9.98299
RPAIN	RPA interacting protein	3.96304	0.72354	0.182572	1.66846	0	7.21917	7.50779	7.11894	7.54689	7.78136	7.67243	8.01123	8.9542	8.33539	8.05528	7.90689	8.42626	8.20457	7.94837	8.0607	8.07682
DDX56	DEAD (Asp-Glu-Ala-Asp) box polypeptide 56	3.95658	0.669461	0.169202	1.57298	0	9.08215	9.67066	9.50383	9.14466	9.83131	9.85331	10.0512	10.3476	10.5803	10.2969	9.94398	10.032	10.0098	9.93664	10.2204	10.4189
LAP3	leucine aminopeptidase 3	3.95618	0.753739	0.190522	1.71526	0	7.89482	7.88264	7.73471	7.79442	8.16993	8.24793	9.09803	8.84549	8.44708	8.10329	8.58871	9.06878	9.05257	8.7211	8.24317	8.90989
LHFPL2	lipoma HMGIC fusion partner-like 2	3.9508	1.03306	0.26148	2.14517	0	6.79442	6.50779	6.14975	6.33985	6.14975	6.53916	7.49185	8.42626	7.50779	7.91886	6.71425	7.42626	7.59991	7.25739	7.50779	6.61471
DERA	deoxyribose-phosphate aldolase (putative)	3.94779	1.02319	0.259181	1.93281	0	7.04439	6.14975	5.88264	5.45943	6.32193	6.90689	6.91886	6.84549	7.76818	7.13955	7.50779	7.2854	7.08746	7.69349	7.56986	7.35755
HAUS1	HAUS augmin-like complex, subunit 1	3.94727	0.816221	0.206781	1.7199	0	7.80735	8.23362	7.7879	7.6865	7.98868	8.83605	8.34873	9.23122	9.25739	8.90388	8.53528	8.90388	8.87652	8.87958	9.04439	8.74819
UBE2K	ubiquitin-conjugating enzyme E2K	3.94428	0.734036	0.186101	1.62448	0	8.20457	8.51175	7.93664	7.97154	8.20945	9.01402	8.77808	9.03892	9.39446	8.79442	9.04985	8.82337	9.00843	9.0607	9.43045	9.04166
DDX60	DEAD (Asp-Glu-Ala-Asp) box polypeptide 60	3.94333	1.48399	0.376329	3.04324	0	6.72792	7.65821	6.88264	7.66534	7.47573	7.6865	9.13443	8.67243	8.54689	7.56224	7.91886	9.7039	9.76155	9.51767	8.21432	9.3015
SLC31A2	solute carrier family 31 (copper transporters), member 2	3.94137	0.905809	0.229821	1.85272	0	7.57491	6.43185	6.75489	6.43185	6.91886	6.72338	7.835	8.13955	7.5025	7.86005	7.10154	8.12756	7.26366	7.57994	7.60979	8.09803
MRPL47	mitochondrial ribosomal protein L47	3.94044	1.16977	0.296864	2.26448	0	7.13955	7.56224	7.14975	6.80735	7.45121	8.26679	7.90689	8.44294	9.32643	8.8009	8.35315	8.73471	8.58496	8.19476	9.41363	7.90087
PSMA3	proteasome (prosome, macropain) subunit, alpha type, 3	3.93718	0.812328	0.206322	1.76127	0	10.0901	10.1267	10.1293	9.75489	10.3608	10.7415	10.7347	10.8711	11.4346	11.2143	10.4062	11.3415	11.381	11.1898	10.8455	10.7099
HIST1H4C	histone cluster 1, H4c	3.93623	1.06767	0.271242	2.11591	0	11.5555	11.6312	11.8364	11.0681	11.2336	12.3387	11.9241	13.0367	13.6987	12.5618	12.5452	12.7634	12.5861	12.7651	12.6944	12.2073
PSMB2	proteasome (prosome, macropain) subunit, beta type, 2	3.93591	0.78159	0.198579	1.7658	0	9.86882	9.83289	9.41574	9.74987	9.66356	9.9263	10.2621	10.5878	11.3493	10.6046	10.6184	10.611	10.1787	10.007	10.7814	10.2444
NAP1L4	nucleosome assembly protein 1-like 4	3.93366	0.767745	0.195173	1.74197	0	6.56986	6.79442	6.72792	6.59991	6.58496	7.08746	6.91886	7.12928	8.29002	7.7211	7.40088	7.39232	7.44294	7.7211	7.47573	7.45943
NXT2	nuclear transport factor 2-like export factor 2	3.93336	1.09409	0.278156	2.13148	0	6.65821	7.29462	7	6.42626	7.03342	7.82018	7.6865	7.45121	8.8392	8.26209	8.08746	7.73471	8.37504	8.57365	7.70044	8.61839
MX1	myxovirus (influenza virus) resistance 1, interferon-inducible protein p78 (mouse)	3.93332	1.66291	0.422774	3.63053	0	5.88264	6.73245	6.30986	6.87447	6.89885	6.92283	8.85902	7.95031	7.89885	6.92283	7.92679	9.74763	8.43185	9.20864	7.07325	8.64506
EXOSC9	exosome component 9	3.93219	0.891641	0.226754	1.77564	0	6.89482	7.56986	6.76818	6.94251	7.56224	8.12928	7.74819	8.43463	8.43045	8.3837	7.91289	8.04985	8.51175	8.06609	8.39232	8.09803
CBX3	chromobox homolog 3	3.93152	0.972941	0.247472	1.92353	0	9.16742	9.59432	9.05528	8.97441	9.01959	10.2021	9.69523	10.3934	10.8541	10.7903	9.85487	10.444	10.3399	10.0042	10.5488	10.1599
SNRPD2	small nuclear ribonucleoprotein D2 polypeptide 16.5kDa	3.92986	0.821918	0.209147	1.75915	0	9.66	9.72962	9.43254	9.13699	9.65105	10.2515	9.8009	10.2877	10.8218	10.8009	10.4645	10.4252	10.9181	10.4564	10.4838	10.196
CTNND1	catenin (cadherin-associated protein), delta 1	3.92786	1.19615	0.30453	2.50044	0	8.76155	8.76818	8.24317	8.37504	8.98584	8.90388	9.72281	9.98584	11.4409	9.47371	9.90539	9.87344	9.783	10.0279	9.28077	9.19722
HDGF	hepatoma-derived growth factor	3.92785	1.32031	0.336141	2.62353	0	9.03067	8.94251	8.56605	8.07682	9.20457	9.44294	9.31288	10.5868	10.4147	11.421	10.2538	9.88417	9.89178	9.84235	10.8564	9.51175
FKBP4	FK506 binding protein 4, 59kDa	3.92502	1.39452	0.355289	2.82696	0	7.72792	7.03342	6.76818	6.72792	7.36632	7.02237	7.74147	8.92778	8.93074	8.99718	9.13443	8.19476	8.81057	7.19967	9.35755	7.72792
FAM18B1	family with sequence similarity 18, member B1	3.91821	0.970525	0.247696	2.01643	0	8.06609	7.93074	7.86419	7.52356	8.0607	8.49985	9.08746	8.60733	8.73471	9.77643	8.55842	9.56986	9.3015	8.96867	8.64746	8.36194
TRIM29	tripartite motif containing 29	3.91798	1.37716	0.351497	2.57624	0	6.83289	7.88264	7.08746	6.42626	7.91289	8	8.88874	8.65821	9.56986	8.224	7.91886	9.44294	8.47573	9.27845	7.94251	8.94251
IRF6	interferon regulatory factor 6	3.91706	2.1415	0.546712	4.66131	0	8.26209	8.07682	6.94251	6.74147	7.89482	9.16239	8.52748	10.1033	11.6179	10.96	9.69174	10.2538	10.6165	10.1228	8.07682	9.91139
UMPS	uridine monophosphate synthetase	3.91667	0.937433	0.239344	1.97603	0	7.04439	7.49985	6.78136	7	7.15987	7.50779	7.59246	8.0607	8.44294	8.27146	8.39232	7.56986	7.85798	8	9.0607	7.78136
CLDND1	claudin domain containing 1	3.9136	0.700418	0.17897	1.62492	0	9.84078	9.14466	9.11634	9.224	9.26913	9.56986	10.236	10.1124	10.3117	10.3163	9.84078	9.70044	10.1059	9.51964	10.3934	10.0755
NDE1	nudE nuclear distribution gene E homolog 1 (A. nidulans)	3.91223	0.998883	0.255323	2.08958	0	6.14975	6.75489	6.16993	6.87036	6.52356	6.44294	7.21917	7.04439	8.6865	7.41785	7.24793	7.67948	7.76818	7.21917	6.98868	7.56986
NME2	non-metastatic cells 2, protein (NM23B) expressed in	3.91079	1.08329	0.277	2.20134	0	11.0161	10.7549	10.7846	10.3902	10.4979	11.3794	11.1693	11.8929	12.8519	11.888	11.5275	11.9604	12.6517	11.5147	11.9996	11.4152
FAM162A	family with sequence similarity 162, member A	3.90912	0.954387	0.244144	1.99819	0	7.04439	7.21917	7.03342	6.45943	7.30378	6.87036	7.53916	8.64746	8.57743	8.37069	7.7879	8.11374	7.5157	7.94251	7.41785	7.5157
TFG	TRK-fused gene	3.90859	1.10504	0.28272	2.2242	0	10.0168	9.51373	8.9542	9.23122	9.76653	9.8933	10.5028	10.1561	11.8013	10.9337	10.4189	10.8025	10.1849	11.0741	10.7389	10.0634
PKM2	pyruvate kinase, muscle	3.90809	0.879891	0.225146	1.84524	0	11.9593	11.6965	11.4136	10.9571	11.7698	12.0035	12.3348	12.6443	12.7899	13.3109	12.247	12.1718	12.4956	12.1712	12.7515	12.2149
IFNG	Interferon, gamma	3.90731	1.75152	0.448267	3.49137	0	4.05889	5.04439	6.34577	5.71882	5.72792	5.36923	8.41222	8.08569	6.43185	7.56986	7.14975	6.04439	7.63904	6.14975	6.46489	7.34282
COQ5	coenzyme Q5 homolog, methyltransferase (S. cerevisiae)	3.90722	0.700747	0.179347	1.6359	0	7.66534	7.93664	7.80735	7.22882	7.8392	7.88264	7.88264	8.30378	8.77479	8.29002	8.07682	8.69349	8.32193	8.63662	8.75489	8.53916
TFRC	transferrin receptor (p90, CD71)	3.90428	2.066	0.529164	4.97185	0	8.59783	6.83472	7.09077	6.59048	7.31297	7.13118	8.45479	9.58715	11.381	9.17231	9.40626	8.25225	8.23128	9.45377	10.8641	8.45372
CKAP5	cytoskeleton associated protein 5	3.90329	1.20414	0.308493	2.46563	0	6.51833	6.42066	6.18982	6.14296	6.47032	6.95031	7.43741	8.39803	8.45258	7.91089	7.54689	7.07325	7.33092	6.56478	8.43602	7.37793
WDFY1	WD repeat and FYVE domain containing 1	3.90174	0.745064	0.190957	1.69361	0	8.54303	8.62571	8.74819	8.56605	9.13699	9.02791	9.84706	8.82337	9.73809	9.5216	9.58496	9.14975	9.34207	9.59805	9.62205	9.97011
MRPL42	mitochondrial ribosomal protein L42	3.89904	1.05578	0.27078	2.08434	0	7.11894	7.96	7.20945	7.46761	7.67948	8.35315	8.49985	8.90087	9.07146	8.25267	9.03617	8.69349	8.11374	8.56605	9.56796	8.16993
U2AF1	U2 small nuclear RNA auxiliary factor 1	3.89864	0.669223	0.171655	1.61695	0	7.03342	7.34873	7.24793	7.18982	7.49185	7.42626	7.97154	7.78136	8.37069	8.13955	7.92481	7.81378	7.75489	7.44294	8.53138	7.85798
FOXK2	forkhead box K2	3.89634	1.03944	0.266774	2.2316	0	6.44294	6.35755	6.14975	6.08746	6.53916	6.32193	7.25739	7.13955	8.87958	7.27612	7.45121	6.91886	7.13955	7.07682	7.32193	7.09803
DDR1	discoidin domain receptor tyrosine kinase 1	3.89088	1.40716	0.361655	2.75694	0	4.9542	5.67243	5.52356	5.58496	6.65821	6.24793	6.87036	7.24793	8.7211	7.59246	7.33985	6.80735	7.24793	6.37504	7.12928	6.47573
DMD	dystrophin	3.88883	1.28671	0.330873	2.64883	0	6.65821	6.53916	6.02237	6.84549	6.67243	6.93074	7.21917	8.74819	8.81698	8.66178	7.06609	8.25267	7.96	7.59246	7.48382	7.17991
PHLDA3	pleckstrin homology-like domain, family A, member 3	3.88143	1.02937	0.265203	2.12379	0	8.38802	8.17493	7.53916	8.11374	8.20457	7.93664	8.69697	8.77149	9.61102	9.78953	8.80413	9.30834	9.62571	9.04712	8.08215	9.15228
DAPL1	death associated protein-like 1	3.87693	3.55063	0.915834	22.2041	0	7.92481	6.10852	6.59991	4.32193	6.55459	7.65105	9.56033	9.17243	12.55	9.64205	9.51767	10.7952	13.8357	8.25739	7.39232	10.0512
HNRNPA3	heterogeneous nuclear ribonucleoprotein A3	3.87667	0.788731	0.203456	1.74796	0	8.00562	8.32193	7.96578	7.97728	8.32643	8.67948	8.76818	9.00843	9.56033	9.35094	8.99152	8.45943	8.73132	8.71768	9.47573	8.95128
IFI16	interferon, gamma-inducible protein 16	3.87629	0.624604	0.161135	1.5242	0	9.02883	9.03434	8.28694	9.08658	9.12067	9.17409	9.78245	9.46148	9.84235	9.71081	9.37721	9.52095	9.62875	9.49386	9.23522	9.74539
WBP5	WW domain binding protein 5	3.86926	1.43014	0.369615	2.61971	0	8.93664	7.18982	7.05528	7.81378	7.43463	8.19967	8.32643	8.9629	10.0901	9.97154	9.26679	9.32193	9.54882	9.31515	9.08481	8.12928
RMI2	RMI2, RecQ mediated genome instability 2, homolog (S. cerevisiae)	3.86321	1.19104	0.308302	2.29689	0	5.49185	6.79442	6.50779	5.58496	6.44294	6.65821	7.06609	7.37504	8.47168	6.72792	7.16993	7.67948	8.13955	7.15987	7.24793	7.33985
MDH2	malate dehydrogenase 2, NAD (mitochondrial)	3.86098	0.918795	0.23797	1.90206	0	8.96578	9.40514	9.10591	8.6865	9.53138	9.73471	9.71768	10.3848	10.6036	10.6917	10.1085	9.86573	10.1176	9.56033	10.6484	9.87191
ANXA4	annexin A4	3.85583	0.907209	0.235282	1.88588	0	9.41785	9.40514	8.88874	9.06609	9.3015	10.0056	10.0042	9.97585	10.9263	10.3707	9.77479	10.2992	10.5255	9.83763	10.8202	10.0126
CCDC59	coiled-coil domain containing 59	3.8537	0.833147	0.216194	1.70988	0	8.04075	8.4457	7.30073	7.91289	8.14975	8.83394	8.68883	8.62205	9.20701	8.6061	8.94934	9.18982	8.99624	9.01774	9.07414	9.11981
TBCB	tubulin folding cofactor B	3.85317	0.581628	0.150948	1.50977	0	9.42626	9.7039	9.31741	9.47978	9.33092	9.66711	9.87958	9.87958	10.1459	10.2479	9.51964	10.3531	10.0607	10.2021	10.0056	10.3977
AAMP	angio-associated, migratory cell protein	3.84577	0.665387	0.173018	1.57096	0	8.12928	8.16491	7.8392	7.59246	8.01681	8.58496	8.48784	8.56605	9.32867	8.65821	8.53138	8.82018	8.74483	8.7039	8.69349	8.66534
LSM4	LSM4 homolog, U6 small nuclear RNA associated (S. cerevisiae)	3.84523	1.15546	0.300493	2.32087	0	7.33092	7.54689	7.43463	7.5157	8.14975	8.23362	8.19476	9.11894	9.68124	9.51373	8.64386	8.66178	9.08215	8.18488	9.39446	8.09803
TMEM14A	transmembrane protein 14A	3.84492	0.933328	0.242743	1.93259	0	7.18982	7.53138	7.20945	7.07682	7.59246	8.07682	7.75489	8.32193	8.55459	9.0607	8.29921	8.65464	8.97154	8.0607	8.20945	7.90689
VPS72	vacuolar protein sorting 72 homolog (S. cerevisiae)	3.84398	0.703981	0.183139	1.66612	0	8.29467	8.64276	8.31191	8.2887	8.40167	8.53786	8.52176	9.31312	9.77488	9.29252	8.77002	9.13372	9.3848	8.93717	9.09524	8.94585
RPE	ribulose-5-phosphate-3-epimerase	3.83783	0.777184	0.202506	1.74344	0	8.12928	8.13443	7.96	7.86419	8.55075	8.28077	8.93074	9.09276	9.48382	9.43671	8.73809	8.84549	8.91588	8.17493	8.97154	8.71425
FCGR3A	Fc fragment of IgG, low affinity IIIa, receptor (CD16a)	3.83107	2.45877	0.641797	2.56708	0	10.2912	5.16993	5.67243	6.61471	7.11894	6.64386	9.17243	10.1472	9.44915	10.1472	9.09803	9.95274	9.32643	9.0634	9.32867	8.08746
MDH1	malate dehydrogenase 1, NAD (soluble)	3.82509	0.906978	0.237113	1.84187	0	8.0794	8.40981	8.30904	7.92005	8.32375	9.23942	8.86946	9.57804	9.97583	9.41938	8.69911	9.41288	9.34406	9.03756	9.32833	9.20761
ARHGEF19	Rho guanine nucleotide exchange factor (GEF) 19	3.82323	1.71568	0.448752	3.912	0	6.65821	5.88264	5.08746	5.2854	5.88264	5.85798	6.52356	7.3837	9.71939	7.33985	8.00562	7.18982	7.25739	6.35755	7.62936	7.50779
KITLG	KIT ligand	3.82182	1.31673	0.34453	2.69829	0	5.64386	5.75489	5.93074	6.32193	5.49185	5.90689	7.24793	6.2854	7.36632	7.33985	7.85175	7.97154	5.61471	7.26679	7.7211	6.91886
GFM1	G elongation factor, mitochondrial 1	3.81938	0.806028	0.211037	1.80715	0	6.94251	7.30378	7.02237	6.90689	7.24793	7.2854	7.93664	7.90087	8.51964	8.12412	7.69349	7.65821	7.70736	7.44294	8.7039	7.55459
CPSF4	cleavage and polyadenylation specific factor 4, 30kDa	3.81732	0.668116	0.175022	1.58884	0	6.96578	7.18982	6.6865	6.55459	6.9542	7.33092	7.2854	7.8009	8.22882	7.62936	7.32193	7.49185	7.63662	7.54689	7.74147	7.46761
HIST3H3	histone cluster 3, H3	3.81716	0.79637	0.208629	1.75745	0	12.3718	12.0417	11.762	11.6702	11.9166	12.4091	12.5416	12.9108	13.6559	13.0118	12.577	12.6911	12.898	12.5722	13.0046	12.3864
SUMO1	SMT3 suppressor of mif two 3 homolog 1 (S. cerevisiae)	3.80989	0.794882	0.208636	1.75062	0	7.58496	7.5157	7.35755	6.90689	7.30378	7.83289	7.69349	8.41363	8.7879	8.58871	8.32193	8.02237	8.13443	8.02237	8.42626	7.70736
PHF14	PHD finger protein 14	3.80546	1.14021	0.299624	2.1567	0	7.13955	7.10852	5.9542	7.72792	7.45121	7.50779	8.26679	9.05799	8.86728	8.14466	8.16491	7.84549	8.09803	7.65821	8.7039	8.07682
TXNDC9	thioredoxin domain containing 9	3.80528	0.870785	0.228836	1.81497	0	7.7879	8.02237	7.47573	7.77479	8.06609	8.7039	8.50383	8.5812	9.40088	9.16239	8.51964	9.21917	9.24555	8.64024	8.62936	8.52356
ADNP	activity-dependent neuroprotector homeobox	3.79934	0.784598	0.206509	1.75122	0	8.88874	9.31967	8.73132	8.84549	9.03067	9.40301	9.77972	10.2609	10.5372	9.29692	9.82177	9.55267	9.71425	9.42836	10.0084	9.81057
AP1S1	adaptor-related protein complex 1, sigma 1 subunit	3.79801	1.06952	0.281599	2.18043	0	7.06609	6.79442	6.94251	6.62936	6.9542	7.61471	7.12928	8.11374	8.79442	8.6865	7.42626	8.00562	8.56605	8.24317	8.15482	7.57743
FANCL	Fanconi anemia, complementation group L	3.79599	1.3206	0.347893	2.59839	0	6.70044	7.61471	7.35755	7.8009	8.20457	8.02791	8.76818	9.24317	9.28077	8.13955	7.87652	9.41574	9.03067	10.1573	8.64746	8.82337
SMARCAD1	SWI/SNF-related, matrix-associated actin-dependent regulator of chromatin, subfamily a, containing DEAD/H box 1	3.79555	1.13233	0.298331	2.25423	0	6.85798	7.36632	6.35755	6.67243	7.15987	7.69349	7.84549	8.37069	9.49185	7.71425	8.33985	8.02791	7.64386	7.7879	8.07146	8.20945
ABCE1	ATP-binding cassette, sub-family E (OABP), member 1	3.79515	0.871721	0.229693	1.88034	0	7.82655	8.12928	7.60733	7.6865	8.14466	8.3443	8.7211	9.31515	9.783	8.68299	8.66178	8.48784	8.59246	8.37938	9.01402	8.64386
PTGES3	prostaglandin E synthase 3 (cytosolic)	3.79494	0.751476	0.19802	1.62714	0	7.45121	8	7.09803	7.22882	7.84549	8.2854	8.11374	8.36194	8.83289	8.36194	8.18488	8.53916	8.23362	8.48382	8.49985	8.41785
FSCN1	fascin homolog 1, actin-bundling protein (Strongylocentrotus purpuratus)	3.79428	1.44784	0.381586	2.88462	0	8.51964	7.7211	7.44294	6.93074	6.97728	7.40939	8.54303	8.96867	9.12412	10.5333	8.13443	9.38802	8.42626	9.41574	8.11374	8.83289
POP7	processing of precursor 7, ribonuclease P/MRP subunit (S. cerevisiae)	3.78294	0.779578	0.206077	1.753	0	8.42626	8.46761	8.19967	8.04985	8.34873	8.76155	8.5812	9.13186	9.9263	9.45533	9.01402	9.45121	9.04985	8.8392	9.22641	8.87652
SCD5	stearoyl-CoA desaturase 5	3.77488	1.51369	0.400991	3.45718	0	8.19476	8.11374	8.19967	7.91289	8.24793	8.34873	9.42836	10.1072	11.5353	9.15735	9.08481	9.94398	10.6221	9.24793	8.49185	9.21432
RNF145	ring finger protein 145	3.77262	0.89658	0.237654	1.88427	0	8.40088	8.11894	7.83289	7.56986	8.44294	8.41363	9.03892	9.19967	9.24555	8.7211	8.84549	9.39017	9.67243	9.29002	8.25739	8.60363
APH1A	anterior pharynx defective 1 homolog A (C. elegans)	3.77219	0.629256	0.166814	1.56981	0	9.76653	9.90539	9.72792	9.64205	9.90238	10.0993	10.2515	10.7305	10.8439	10.8642	10.0539	10.1749	10.7296	10.2336	10.545	10.2715
IFI44	interferon-induced protein 44	3.77104	1.75772	0.466111	3.96453	0	7.07682	7.3837	6.6865	7.87036	7.63662	7.79442	9.48583	8.97154	8.60733	7.75489	8.25739	10.3542	10.0098	10.3902	7.94251	9.88417
HIST1H2BL	histone cluster 1, H2bl	3.77098	0.960698	0.254761	1.85538	0	14.5183	14.1996	14.1819	13.1139	14.2547	14.9423	14.471	15.3866	15.6373	15.2236	14.9905	15.1155	15.2388	15.1613	15.2224	15.178
GLT25D1	glycosyltransferase 25 domain containing 1	3.76751	1.15846	0.307486	2.38313	0	8	7.14975	7.12928	7.5157	7.14975	7.67243	8.11894	8.58496	9.36194	9.87958	8.11374	7.99435	8.35755	8.61839	8.79766	8.11894
PDZD11	PDZ domain containing 11	3.76666	0.789318	0.209554	1.73189	0	7.65105	7.64386	7.35755	7.32193	7.74819	8.28077	8.08746	8.38802	9.16491	8.66888	8.40514	8.40514	8.84549	8.10329	8.35755	8.13955
CSNK2A1	casein kinase 2, alpha 1 polypeptide	3.76432	0.744558	0.197793	1.67706	0	6.70105	6.89001	6.49797	6.21852	6.78232	7.19096	7.34138	7.48149	8.13622	7.35356	7.61809	7.40684	7.04123	7.07249	7.72428	7.40472
UBA2	ubiquitin-like modifier activating enzyme 2	3.76057	0.693551	0.184427	1.62612	0	7.8392	8.09803	7.70736	7.62936	8.02237	8.37069	8.24793	8.74483	9.15482	9.01402	8.40088	8.61839	8.73809	8.21917	8.77479	8.46761
COX6A1	cytochrome c oxidase subunit VIa polypeptide 1	3.75098	1.05031	0.280011	2.01883	0	8.22882	8.58871	7.93664	8.07146	8.17991	9.42626	8.71425	9.74147	9.08746	9.19967	9.48382	9.76653	9.15735	10.1485	9.95565	9.3015
HNRNPAB	heterogeneous nuclear ribonucleoprotein A/B	3.74983	1.13787	0.303445	2.33717	0	7.88874	7.92481	7.79442	7.42626	8.00562	8.36632	8.61102	9.42836	10.0417	9.38586	9.04439	8.78463	9.00843	7.82018	9.58496	8.67948
C8orf59	chromosome 8 open reading frame 59	3.74919	0.656719	0.175163	1.56706	0	8.46352	8.07682	7.87036	8.01681	8.5812	8.60363	8.61102	8.93664	9.10591	9.23122	9.19229	8.77149	9.23601	8.64024	8.90388	8.62571
IL15RA	interleukin 15 receptor, alpha	3.74897	0.830469	0.221519	1.86349	0	7.49185	7.25739	7.32193	7.33985	7.2854	7.25739	8.43045	8.26209	9.11634	8.54689	7.7211	8.13955	7.94251	7.56224	7.84549	7.99435
ACBD6	acyl-CoA binding domain containing 6	3.74828	0.971534	0.259195	1.98454	0	7.7879	7.53916	7.16993	7.2384	7.6865	8.26679	7.85175	8.83605	9.15987	8.84862	8.73132	8.32643	8.54303	7.99435	9.24079	8.33092
DIABLO	diablo, IAP-binding mitochondrial protein	3.74548	0.704573	0.188113	1.63313	0	7.33092	7.49185	7.14975	7.89482	7.87036	7.71425	7.76155	8.14466	8.71081	7.93074	8.16491	8.64746	8.2384	8.56224	8.40939	8.22882
ENY2	enhancer of yellow 2 homolog (Drosophila)	3.74424	0.866652	0.231463	1.74815	0	9.91139	9.74147	9.25739	9.04439	9.50184	10.5285	9.88417	10.5196	10.8826	10.7599	10.6156	10.2992	10.7781	10.4798	10.5962	10.4929
PTPN11	protein tyrosine phosphatase, non-receptor type 11	3.73795	0.704512	0.188476	1.65663	0	7.35755	7.42626	6.88264	7.21917	7.33985	7.53138	7.87652	8.14975	8.62571	7.97728	8.01123	7.88874	7.56224	7.56224	8.45533	7.86419
MRPS5	mitochondrial ribosomal protein S5	3.7356	0.798947	0.213874	1.73405	0	7.22882	7.49985	6.70044	6.85798	7.40939	7.69349	7.92481	8.33092	8.67596	8.24793	7.53916	7.81378	7.90689	7.88874	8.24317	7.73471
PLEKHB2	pleckstrin homology domain containing, family B (evectins) member 2	3.73503	0.75555	0.202288	1.69083	0	8.68299	8.3443	7.89482	8.14975	8.13955	8.7211	9.13699	9.30378	9.45738	9.24793	8.58496	9.44087	9.17493	8.50779	9.11114	8.81057
SLC25A43	solute carrier family 25, member 43	3.73481	0.95695	0.256225	2.03492	0	7.96	8.17991	8.18488	8.04439	8.59246	7.93074	8.83289	8.91886	10.0701	9.48784	8.46352	9.52356	9.47371	8.48784	8.91886	8.87958
STMN1	stathmin 1	3.72799	1.78966	0.480061	4.0205	0	7.61225	8.06429	7.52878	6.99247	7.75043	8.57743	8.22721	10.3298	11.0824	9.34356	9.88213	8.80628	9.66297	7.98489	10.6842	9.43602
CAPG	capping protein (actin filament), gelsolin-like	3.72778	0.968829	0.259894	1.98058	0	8.32643	8.83289	8.77808	7.72792	8.74483	8.67596	9.52356	10.2021	9.10591	9.6865	8.74147	9.17742	9.11374	9.45533	9.90689	9.91886
COMT	catechol-O-methyltransferase	3.72481	0.870501	0.233704	1.88702	0	9.80843	9.56161	9.39303	9.20701	9.86057	9.76984	10.1919	9.99152	11.1291	10.9542	10.1976	11.0701	10.4384	10.6208	10.2103	9.90187
TOPBP1	topoisomerase (DNA) II binding protein 1	3.72408	1.05258	0.282642	2.1706	0	7.51307	7.68182	7.13955	7.25424	7.73697	8.04257	8.5025	8.66415	9.32643	8.86315	8.78136	8.20783	8.21108	7.67007	9.55395	8.35902
MRPL30	mitochondrial ribosomal protein L30	3.72206	0.991652	0.266426	1.97835	0	6.52356	6.76818	6.18982	6.65821	6.97728	7.58496	7.04439	8.03892	8.53138	7.98868	7.9542	7.27612	7.87652	7.93074	7.84549	7.26679
MRPS28	mitochondrial ribosomal protein S28	3.71704	0.890538	0.239582	1.83903	0	7.41785	7.9542	7.66534	7.35755	7.91289	8.53916	7.94251	8.69349	9.37721	8.59619	8.93074	8.69	8.9571	8.91886	8.43879	8.43879
SUCLG1	succinate-CoA ligase, alpha subunit	3.71583	0.80005	0.215309	1.74498	0	7.67948	7.13955	7.21917	7.42626	7.70736	8.12928	8.19967	8.24793	9.20212	8.3443	8.14975	8.32643	8.53138	7.86419	8.47168	8.16491
ABR	active BCR-related gene	3.71489	0.755057	0.203252	1.71561	0	8.46761	9.01402	8.78136	8.79766	9.04985	9.15987	9.94837	10.0389	9.50779	9.97154	9.15735	9.00562	9.81378	9.26444	9.77808	9.84862
NUPR1	nuclear protein, transcriptional regulator, 1	3.71168	1.40702	0.379078	2.68937	0	8.72792	9.11114	8.86419	9.12412	9.88264	10.3912	10.3298	11.6555	10.9211	9.87036	9.96	11.7599	11.5338	10.3848	10.6812	10.4757
MKI67IP	MKI67 (FHA domain) interacting nucleolar phosphoprotein	3.70464	0.773421	0.208771	1.71589	0	8.17991	8.49185	8.21432	8.04985	8.53916	8.9629	8.84549	9.35975	9.63481	9.50184	8.86419	8.83605	9.42836	8.86728	9.60177	8.85798
LAMB1	laminin, beta 1	3.70086	1.66333	0.449445	2.68638	0	8.56224	6.22882	5.64386	6.90689	5.85798	6.49185	7.87652	8.25739	9.80252	8.76155	8.15482	7.67948	7.66534	8.47978	7.91886	8.18982
PRKAR1B	protein kinase, cAMP-dependent, regulatory, type I, beta	3.69985	0.821911	0.222147	1.73989	0	6.62936	6.83289	6.71425	5.90689	6.02237	6.97728	6.67243	7.65105	7.66534	6.9542	7.5157	7.56224	7.49985	7.19967	7.41785	7.21917
MTHFD1	methylenetetrahydrofolate dehydrogenase (NADP+ dependent) 1, methenyltetrahydrofolate cyclohydrolase, formyltetrahydrofolate synthetase	3.69041	0.800613	0.216944	1.76357	0	7.89482	7.75489	7.74147	7.50779	7.72792	8.40088	8.45121	8.97154	9.10329	8.45533	8.12928	8.55075	8.99718	8.03342	8.60363	9.09011
LSM1	LSM1 homolog, U6 small nuclear RNA associated (S. cerevisiae)	3.68566	0.616175	0.167182	1.52559	0	8.94544	8.39232	8.43045	8.50779	8.45533	9.07146	8.91588	9.28771	9.71939	9.54303	9.11894	9.42206	9.21189	9.09803	9.10066	9.08215
UFD1L	ubiquitin fusion degradation 1 like (yeast)	3.68454	0.80152	0.217536	1.76892	0	6.91886	6.72792	6.42626	6.32193	6.62936	7.17991	7.2854	7.48382	7.92481	8.36632	7.26679	7.29462	7.45121	7.33092	7.58496	7.03342
PPA1	pyrophosphatase (inorganic) 1	3.68343	1.06949	0.290353	2.1735	0	9.65464	9.2738	8.95128	8.87036	9.34207	9.81698	10.1254	10.2527	11.1228	10.7952	10.2167	10.1737	11.0855	9.18239	10.5594	10.363
SMC1A	structural maintenance of chromosomes 1A	3.68234	1.01566	0.27582	2.04094	0	7.35755	8.04985	6.61471	7.21917	7.37504	7.48382	8.37938	8.82972	9.26209	8.39232	8.08746	7.90087	7.99435	7.64386	8.68299	8.48382
PTBP1	polypyrimidine tract binding protein 1	3.68211	0.754843	0.205003	1.718	0	5.97728	6.32193	6.56986	5.93074	6.20945	6.45943	7.05528	7.04439	7.69349	7.09803	6.50779	6.78136	6.47573	6.84549	7.41785	7.07682
VPS29	vacuolar protein sorting 29 homolog (S. cerevisiae)	3.68134	0.71872	0.195233	1.67769	0	8.11374	8.2384	8.09276	7.87036	8.30834	8.50383	8.3837	9.17742	9.3837	9.17493	8.60733	8.89482	8.85175	8.65821	9.40301	8.53138
RBM34	RNA binding motif protein 34	3.68071	0.849311	0.230747	1.81205	0	7	7.45943	6.65821	7.09803	7.13955	7.73471	7.62205	8.24317	8.32193	8.44708	7.99435	7.93074	8.69697	7.49185	7.9542	7.60733
CHCHD3	coiled-coil-helix-coiled-coil-helix domain containing 3	3.67912	0.938572	0.255107	1.94694	0	6.74147	6.79442	6.14975	6.59991	6.50779	7.32193	7.20945	7.76155	8.15482	7.98868	7.24793	7.64386	7.65105	7.13955	8.39232	7.05528
FAS	Fas (TNF receptor superfamily, member 6)	3.67673	1.15819	0.315005	2.40763	0	6.88264	7.13955	7.3837	6.53916	7.03342	7.08746	8.25267	8.38802	8.90689	7.87652	7.25739	9.2738	8.45121	8.08746	7.16993	8.02791
UBE2J2	ubiquitin-conjugating enzyme E2, J2	3.67618	0.711373	0.193509	1.62139	0	7.48382	7.46761	6.82018	7.21917	7.42626	7.9542	7.88874	8.48784	8.59619	7.90689	7.92481	7.93664	7.93664	7.82655	8.29002	8.27146
DCTD	dCMP deaminase	3.67495	0.783751	0.213268	1.74649	0	7.56986	7.36632	6.90689	7.15987	7.37504	7.74147	7.76818	8.41785	8.7211	7.84549	7.5157	8.21432	8.09276	8.61839	8.23362	7.94251
NDUFB4	NADH dehydrogenase (ubiquinone) 1 beta subcomplex, 4, 15kDa	3.6733	0.960529	0.261489	1.94828	0	10.5727	10.0084	9.90989	9.4818	10.3542	10.7142	10.4798	11.1033	11.4868	11.4661	11.3129	11.2318	10.7177	10.944	11.9181	10.6804
GLTP	glycolipid transfer protein	3.67326	1.29689	0.353063	2.70651	0	6.45943	6.72792	6.32193	6.22882	6.61471	7.24793	7.03342	7	9.39017	7.52356	8.0607	8.21432	7.91289	8.54689	7.33985	7.94837
NOP16	NOP16 nucleolar protein homolog (yeast)	3.67316	1.08	0.294025	2.16955	0	5.90689	6.26679	6.42626	5.39232	6.14975	6.70044	6.70044	7.48382	8.22882	7.19967	7.09803	6.96578	7.56986	6.39232	7.70736	6.85798
PPIF	peptidylprolyl isomerase F	3.67018	1.41387	0.385233	2.94018	0	7.90689	6.9542	7.64386	6.6865	7.5157	7.43463	8.16491	8.92184	9.36851	10.242	8.13955	9.03342	8.86419	7.56986	9.30606	8.09803
FKBP1A	FK506 binding protein 1A, 12kDa	3.66908	0.822596	0.224197	1.8086	0	9.41996	9.10329	8.89785	8.74819	8.78463	9.28771	9.71596	9.94105	10.6573	9.85175	9.43879	10.0084	9.82814	10.1098	9.0634	10.014
COX6C	cytochrome c oxidase subunit VIc	3.66858	0.860655	0.234602	1.77759	0	8.71081	8.73809	8.40088	8.05528	8.37504	9.41151	8.67243	9.75489	9.27146	9.72451	9.33316	9.54689	9.51373	9.70217	9.90238	9.33762
MRPL34	mitochondrial ribosomal protein L34	3.66426	0.783797	0.213903	1.7595	0	10.2969	10.0768	9.90839	9.68475	10.0042	10.3565	10.6644	11.0908	11.2204	11.4242	10.1176	11.2082	10.5736	10.5812	10.5793	10.9241
CKAP4	cytoskeleton-associated protein 4	3.663	1.64171	0.448188	3.11933	0	9.86212	8.18982	7.59991	8.02975	8.37214	8.97919	9.64145	8.90489	11.4657	11.0433	10.8745	9.95565	9.26757	10.2629	10.3424	9.71367
OAS1	2'-5'-oligoadenylate synthetase 1, 40/46kDa	3.66171	1.68276	0.459555	4.0008	0	5.75489	6.49185	6.33985	6.32193	6.52356	6.6865	7.94251	7.39232	7.13955	6.87036	7.62936	9.71081	8.90989	9.5411	7.30378	7.91886
SLMO2	slowmo homolog 2 (Drosophila)	3.65897	0.993472	0.271517	1.96391	0	7.50779	7.88264	7.3837	7.37504	7.93074	8.70736	8.24317	8.73809	9.54496	8.97441	9.03067	8.75489	8.70044	8.35755	9.33092	8.2384
SMUG1	single-strand-selective monofunctional uracil-DNA glycosylase 1	3.65697	0.967673	0.264611	1.89807	0	7.25739	6.67243	6.45943	5.83289	6.71425	7.39232	7.46761	7.65105	7.58496	7.08746	7.82018	8.37069	7.54689	8.07146	7.33092	7.96
PTPLAD1	protein tyrosine phosphatase-like A domain containing 1	3.65574	1.13564	0.310647	2.35691	0	8.62571	8.27146	8.29921	7.80735	8.40939	8.81378	8.96578	9.85798	10.8595	9.40514	9.66534	9.48985	9.45121	8.69	9.84706	8.83605
ICAM1	intercellular adhesion molecule 1	3.65484	1.58495	0.433657	3.64923	0	9.55587	9.6141	9.53981	9.39375	9.64024	9.45464	11.4632	11.9553	12.7311	11.5897	9.87447	10.8734	10.3895	11.8463	9.68825	10.769
WNK2	WNK lysine deficient protein kinase 2	3.64642	1.92255	0.527243	4.54239	0	4.80735	6.35755	4.9542	6.35755	6.26679	6.08746	6.87036	9.54496	9.2854	7.44294	7.06609	8.73471	7.35755	6.82018	6.56986	7.58496
PTPRS	protein tyrosine phosphatase, receptor type, S	3.64614	1.10961	0.304323	2.32018	0	6.91488	7.62449	7.24476	7.34282	7.12928	7.12928	8.32343	8.76155	9.49918	8.73471	8.21755	8.02606	8.11721	7	8.40514	8.32042
MAPRE1	microtubule-associated protein, RP/EB family, member 1	3.64312	0.744426	0.204337	1.71636	0	8.23362	8.39232	8.02791	8.06609	8.24793	8.59991	8.82972	9.01959	9.76653	9.39446	9.07146	8.8392	8.96	8.31741	9.12412	8.73471
FASTKD1	FAST kinase domains 1	3.6385	0.684129	0.188025	1.64688	0	6.67243	6.96578	7.03342	6.96578	6.83289	6.9542	7.40939	7.87036	8.13443	7.92481	7.58496	7.40088	7.54689	6.84549	7.80735	7.35755
RBM42	RNA binding motif protein 42	3.63726	0.603508	0.165924	1.51412	0	7.49985	7.90689	7.85798	7.41785	7.93664	8.18488	8.42626	8.3443	8.66888	8.79442	8.03342	8.08215	8.26679	8.32193	8.50383	8.59991
GRB10	growth factor receptor-bound protein 10	3.63606	1.33561	0.367323	2.71858	0	7.03302	5.85338	5.68213	6.20715	6.14199	6.18572	6.99454	8.499	7.156	8.7262	6.74949	7.70651	8.12987	6.99863	7.58873	6.64606
ITGAV	integrin, alpha V (vitronectin receptor, alpha polypeptide, antigen CD51)	3.63469	1.45081	0.399155	2.85479	0	8.16357	7.22805	6.76409	6.62632	6.74828	6.88713	9.03407	8.80838	9.21525	9.44161	7.43358	9.07618	9.05128	7.90396	7.50944	7.73001
HIST1H2BH	histone cluster 1, H2bh	3.63448	0.851033	0.234156	1.77636	0	13.8861	13.6924	14.0299	12.8861	14.0647	14.238	14.1672	14.9132	15.3841	14.8473	14.4205	14.5793	14.6567	14.5527	14.5466	14.4382
TFDP1	transcription factor Dp-1	3.63218	0.917767	0.252676	1.89324	0	8.43879	8.43045	8.2384	7.87036	8.55459	9.18982	9.07682	9.11894	9.43879	10.1724	9.49785	9.28771	8.7879	8.9571	9.9263	9.45121
EFNB1	ephrin-B1	3.63212	1.61973	0.445945	3.35345	0	6.82018	5.78136	5.12928	5.70044	5.52356	5.55459	6.97728	8.04439	8.89482	7.65105	6.88264	7.29462	7.50779	7.8392	5.39232	7.22882
FMNL2	formin-like 2	3.63047	1.32082	0.363815	2.84507	0	6.12928	6.2854	5.9542	6.26679	6.14975	6.08746	7.40939	8.72451	7.11894	6.94251	6.06609	8.17991	6.71425	7.41785	8.21917	7.87036
PARP6	poly (ADP-ribose) polymerase family, member 6	3.62776	0.768903	0.21195	1.73745	0	6.59991	7.06609	6.6865	6.74147	7.15987	7.17991	7.45943	8.20945	8.21917	6.96578	7.92481	7.76155	7.40939	7.33985	7.72792	7.72792
RPS19BP1	ribosomal protein S19 binding protein 1	3.62535	0.792109	0.218492	1.77738	0	7.94837	8.13955	7.93664	7.80735	8.31741	8.46761	8.38802	9.17991	8.79116	8.61471	8.67243	8.8009	8.53916	9.47371	8.83289	9.65642
SUV39H2	suppressor of variegation 3-9 homolog 2 (Drosophila)	3.62284	0.745747	0.205846	1.72434	0	7.11894	6.97728	7.07682	6.82018	7.01123	7.31288	6.96578	8.07146	8.3443	8.17991	7.92481	7.56224	7.77479	7.65105	8.04439	7.46761
ANAPC11	anaphase promoting complex subunit 11	3.62239	0.885263	0.244386	1.81916	0	10.1046	9.47371	9.07948	8.92481	9.53722	9.99577	9.64926	10.255	10.9024	10.5546	10.2336	10.2842	10.6653	10.8009	10.6138	10.0861
LGALS9	lectin, galactoside-binding, soluble, 9	3.61808	1.22184	0.337704	2.50867	0	8.93664	9.83763	9.41996	9.59432	10.0154	9.97298	10.3912	11.4025	11.5033	10.5236	9.97441	11.0748	10.9388	12.1102	10.1599	10.4346
TWF1	twinfilin, actin-binding protein, homolog 1 (Drosophila)	3.61578	0.870935	0.24087	1.79406	0	8.633	8.77808	8.00562	8.10852	8.67948	9.33762	8.99718	9.19722	10.1624	9.55651	9.2503	9.86728	9.45533	9.47776	9.55651	9.09276
STARD7	StAR-related lipid transfer (START) domain containing 7	3.61323	0.60661	0.167886	1.54016	0	9.07146	9.02791	8.80413	8.74483	9.12412	9.27845	9.74651	9.76984	10.2312	9.68124	9.47371	9.36413	9.43254	9.1267	9.68299	9.64205
SPAG5	sperm associated antigen 5	3.61117	1.60956	0.445718	3.27458	0	5.67243	5.70044	6.53916	4.80735	6.52356	6.59991	7.04439	8.77479	8.93958	7.98868	7.33985	7.40088	6.71425	6.42626	8.14975	7.05528
HIST1H2BO	histone cluster 1, H2bo	3.61107	0.920199	0.254828	1.80306	0	13.5797	13.2818	13.136	12.3157	13.2549	14.1428	13.6213	14.2544	14.7828	14.1958	14.0668	14.1215	14.0449	14.521	14.1194	14.3257
NT5DC1	5'-nucleotidase domain containing 1	3.60665	0.977055	0.270904	1.95509	0	5.72792	6.64386	6.08746	6.06609	6.89482	6.94251	7.16993	7.05528	7.77479	7.46761	6.65821	7.54689	8.13443	7.69349	6.89482	7.31288
MRPS26	mitochondrial ribosomal protein S26	3.60451	0.886792	0.246023	1.89775	0	7.74147	8.224	7.8392	7.76818	8.30378	8.52748	8.32193	9.16239	9.88111	8.71081	8.7211	9.0954	9.24317	8.49586	9.24079	8.66888
TRA2A	transformer 2 alpha homolog (Drosophila)	3.60426	0.614707	0.17055	1.52948	0	7.20945	6.90689	6.64386	6.94251	7.45943	7.19967	7.61471	7.94837	8.17493	7.56986	7.65821	7.40939	7.39232	7.70736	7.39232	7.88264
PPTC7	PTC7 protein phosphatase homolog (S. cerevisiae)	3.60376	0.857614	0.237978	1.8035	0	6.87036	7.33985	6.55459	6.88264	7.21917	7.76818	7.61471	7.96	8.59246	7.69349	7.41785	7.70044	7.79442	8.18488	8.44708	8.22882
C7orf49	chromosome 7 open reading frame 49	3.59786	0.793941	0.22067	1.75836	0	7.57743	7.50779	7.17991	7.30378	7.45943	8.08746	8.32643	8.14975	8.95128	8.5812	7.88874	7.94251	8.12928	8.90989	7.88264	8.37069
ASCC3	activating signal cointegrator 1 complex subunit 3	3.59275	0.689116	0.191807	1.63688	0	8.04439	7.84549	7.8009	7.97728	8.43045	8.10329	9.04985	8.98868	9.2738	8.74147	8.45121	8.54689	8.79116	8.02237	8.57743	8.78463
NUPL1	nucleoporin like 1	3.59164	0.869745	0.242158	1.8587	0	6.96578	7.10852	6.24793	6.35755	6.59991	6.97728	7.31288	7.67948	7.90689	7.96	7.64386	7.44294	7.01123	7.03342	8.40939	7.39232
SNRPC	small nuclear ribonucleoprotein polypeptide C	3.59023	0.882175	0.245716	1.85232	0	7.93074	7.59246	7.56986	7.2854	8.22882	8.30378	7.98299	8.21432	9.16993	8.90087	9.224	8.69	8.85487	9.09803	8.38802	8.48382
CHTOP	chromatin target of PRMT1	3.5893	0.703924	0.196117	1.65489	0	6.89482	6.9542	6.67243	7.30378	7.25739	7.14975	7.52356	8.00562	8.05528	8.0607	7.44294	7.67948	7.12928	7.64386	8.30834	7.57743
PDHA1	pyruvate dehydrogenase (lipoamide) alpha 1	3.58911	0.879652	0.245089	1.86932	0	6.06609	6.85798	6.06609	6.22882	6.52356	6.79442	6.85798	7.76818	7.82018	7.7211	6.64386	7.31288	6.74147	7.07682	7.61471	7.46761
TMEM185B	transmembrane protein 185B	3.58878	0.71556	0.199388	1.65854	0	8.03213	8.36734	8.01831	7.9596	8.72359	8.28462	9.14736	8.88611	9.72602	9.00033	8.73947	8.82031	8.63765	8.45771	9.09714	8.95282
MRPL9	mitochondrial ribosomal protein L9	3.58456	0.690085	0.192516	1.62247	0	8.62936	9.15735	8.633	8.56224	8.77479	9.19967	8.8857	9.89026	9.633	9.86264	9.02237	9.47371	9.59246	9.55075	9.74483	9.50581
C18orf21	chromosome 18 open reading frame 21	3.58352	0.746323	0.208265	1.67863	0	7.26429	7.36184	6.53141	6.88349	7.37753	7.4586	7.47368	7.74574	8.587	7.94847	7.8847	8.01738	8.20408	7.55543	7.59821	7.91046
ACTN4	actinin, alpha 4	3.58071	0.868572	0.24257	1.88873	0	8.69	8.73471	8.22882	8.42626	8.39232	8.92778	9.84862	9.62205	10.0334	10.0808	8.90689	9.20945	9.16239	8.64024	9.43045	9.41785
EIF3B	eukaryotic translation initiation factor 3, subunit B	3.57925	0.647226	0.180827	1.60615	0	8.31288	8.50779	8.25739	8.37504	8.47978	8.53916	8.7879	9.46148	9.69349	9.3015	8.76487	8.64024	8.86109	9.01123	9.27612	8.79442
NDUFB9	NADH dehydrogenase (ubiquinone) 1 beta subcomplex, 9, 22kDa	3.57871	0.704401	0.196831	1.64033	0	7.91289	8.3443	8.24793	8.12412	8.64746	8.65821	8.42206	9.21675	9.50184	9.30834	8.81378	9.13443	8.84235	9.36194	8.96	8.70736
SAMD1	sterile alpha motif domain containing 1	3.57662	0.927409	0.259298	1.99765	0	7.40939	7.7211	7.2384	7.04439	7.31288	7.64386	7.90689	8.09276	9.33985	8.94251	8.20945	7.81378	8.43045	7.64386	8.49586	8.34873
FAM135A	family with sequence similarity 135, member A	3.57573	1.04645	0.292653	2.07122	0	7.05528	6.61471	5.64386	6.42626	6.67243	7.18982	7.43463	7.36632	8.76818	7.31288	7.33985	7.54689	7.12928	7.82655	7.65105	8.09276
NUP205	nucleoporin 205kDa	3.57313	0.852109	0.238477	1.87127	0	7.04439	7.40939	7.06609	7.16993	7.16993	7.65821	7.97154	8.59991	8.85175	8.43463	7.64386	7.59246	7.44294	7.98299	8.45943	8.07146
S100A14	S100 calcium binding protein A14	3.57089	2.02695	0.567631	4.90059	0	6.10852	5.97728	5.72792	5.55459	6.83289	7.33092	7.15987	8.90087	9.82972	6.50779	9.03342	9.9542	8.36632	8.11374	6.80735	8.14975
LIMS1	LIM and senescent cell antigen-like domains 1	3.57026	0.897491	0.251379	1.82286	0	7.32193	7.7211	7.30378	6.84549	7.75489	8.32643	8.16491	8.79766	9.01681	8.83289	7.96578	7.91886	8.63662	8.43045	8.224	8.44294
HPRT1	hypoxanthine phosphoribosyltransferase 1	3.5702	1.00176	0.280589	2.10395	0	7.8009	7.70736	7.82655	7.16993	7.64386	8.16993	8.35315	8.62571	9.36413	9.67243	8.24317	8.27612	9.37069	8.08215	8.66534	8.56224
PGD	phosphogluconate dehydrogenase	3.5682	0.954013	0.267366	1.95459	0	10.0835	9.26679	9.41363	8.83289	9.51767	9.87344	10.1573	10.9809	11.2784	10.0279	10.4305	10.7074	10.6193	9.6987	10.207	10.4126
AK2	adenylate kinase 2	3.56766	1.03247	0.289396	2.07823	0	6.78136	6.44294	6.02237	5.88264	6.84549	7.01123	7.05528	7.46761	8.32193	6.64386	7.12928	7.86419	8.07146	7.19967	7.82018	7.72792
DDX55	DEAD (Asp-Glu-Ala-Asp) box polypeptide 55	3.56667	0.588596	0.165027	1.51175	0	6.75489	7.05528	6.62936	7.01123	7.15987	7.26679	7.45943	7.61471	8.20457	7.22882	7.39232	7.34873	7.47573	7.72792	7.61471	7.61471
POLA2	polymerase (DNA directed), alpha 2 (70kD subunit)	3.56661	1.08686	0.304731	2.16356	0	6.32193	6.37504	6.80735	6.55459	7.46761	7.33985	7.84549	8.35755	8.91588	8.40088	7.56986	7.7211	7.67243	7.13955	8.10852	7.24793
DUT	deoxyuridine triphosphatase	3.56451	1.03353	0.289951	2.16312	0	8.63662	8.51175	8.66534	8.02237	8.75489	8.81057	8.94837	9.89936	10.2456	9.92481	9.10591	9.6865	10.3619	8.57365	9.94105	9.31741
NCL	nucleolin	3.56264	0.754633	0.211819	1.72607	0	9.27845	9.40514	9.30378	9.16491	9.85643	9.59246	10.058	10.6609	10.973	10.3242	10.0375	9.84392	9.76818	9.92035	10.4083	9.88722
ZC3H11A	zinc finger CCCH-type containing 11A	3.55736	0.739102	0.207767	1.6638	0	9.0954	9.43254	8.55459	8.87652	9.05257	9.56033	9.56415	10.151	10.3454	10.0661	9.59991	9.32643	9.68475	9.56605	10.0848	9.95565
ORC5	origin recognition complex, subunit 5	3.55676	0.79239	0.222784	1.74326	0	7.04439	7.26679	6.65821	6.88264	7.11894	7.65821	7.17991	8.15482	8.2854	8	7.41785	8.03892	7.70736	8.21917	7.66534	8.30378
TUBB	tubulin, beta class I	3.55629	1.08941	0.306334	2.35125	0	11.0914	11.3859	11.3799	10.8226	11.1434	11.1592	12.1043	12.4142	13.8152	12.4886	12.3259	12.2764	11.96	11.3276	11.7665	12.0529
KIF22	kinesin family member 22	3.55555	0.859419	0.241712	1.81722	0	6.08746	7.10852	6.90689	6.61471	7.21917	6.9542	7.58496	8.04985	7.85175	8.05528	7.54689	7.74819	7.40939	6.75489	8.14466	7.59991
ACOT13	acyl-CoA thioesterase 13	3.55539	0.920612	0.258934	1.87864	0	7.46761	7.57743	7.08746	7.18982	7.57743	8.3837	7.74819	8.65464	9.01123	8.65821	8.5812	8.93664	7.83289	8.31288	8.73809	8.20457
MMADHC	methylmalonic aciduria (cobalamin deficiency) cblD type, with homocystinuria	3.55458	0.701115	0.197243	1.60482	0	10.1163	9.93811	9.79928	9.31515	10.0647	10.5008	10.2644	10.4136	11.0614	11.1293	10.4481	10.6627	10.7524	10.5915	10.7364	10.5088
R3HDM1	R3H domain containing 1	3.55453	0.959495	0.269936	2.00526	0	6.24793	6.45943	5.75489	5.85798	6.18982	6.74147	7.10852	7.21917	7.98299	7.40939	6.98868	6.42626	6.67243	6.79442	7.96	7.11894
USP18	ubiquitin specific peptidase 18	3.55264	1.74973	0.492516	3.92468	0	6.37504	7.32193	6.94251	6.88264	7.84549	7.71425	8.98584	9.15482	9.35315	8.15987	7.36632	10.5078	9.783	9.89633	7.46761	8.62571
EEF1E1	eukaryotic translation elongation factor 1 epsilon 1	3.54721	0.819297	0.230969	1.80094	0.0391398	7.53916	7.71425	7.53916	7.44294	7.67948	8.32643	8.21917	8.41363	9.50383	8.82972	8.73132	8.37069	8.07682	8.58496	8.39232	8.13955
TOR1AIP2	torsin A interacting protein 2	3.54579	0.747885	0.210922	1.67922	0.0391398	7.53916	7.14636	6.62449	6.76818	6.89482	7.35462	7.72565	8.25582	8.22882	7.65583	7.87447	8.06609	7.44294	7.16323	7.96578	7.64626
UBE2Z	ubiquitin-conjugating enzyme E2Z	3.54558	1.02148	0.288099	2.15312	0.0391398	8.81057	9.54689	9.07414	9.06609	9.3837	9.77808	10.0182	10.0888	11.7368	9.96867	9.90989	10.446	10.3674	10.4645	9.72281	10.2574
SND1	staphylococcal nuclease and tudor domain containing 1	3.54496	0.716861	0.20222	1.58466	0.0391398	9.05257	8.59991	8.23362	7.93074	8.20945	9.0954	9.20945	9.26913	9.52748	9.05528	9.39874	9.04985	8.97154	9.02791	9.31515	9.54689
HIST2H2BE	histone cluster 2, H2be	3.53977	1.03619	0.292729	2.16966	0.0391398	8.18488	8.00562	8.14975	7.46761	8.31741	8.16491	8.27612	9.76321	9.36194	9.33985	8.43879	9.16239	9.60548	8.60733	9.8392	8.45121
PSME4	proteasome (prosome, macropain) activator subunit 4	3.53934	0.827788	0.233882	1.79802	0.0391398	7.63662	7.50779	7.25739	7.25739	7.87652	8.17493	8.3837	8.75154	9.37721	8.40088	8.41785	7.82018	8.24793	8.41785	8.53138	8.11374
STRA13	stimulated by retinoic acid 13 homolog (mouse)	3.53735	1.09399	0.309268	2.16064	0.0391398	8.12928	8.44294	8.51175	7.61471	8.15482	9.17742	8.69	9.76653	10.4858	9.08215	9.17493	9.70908	9.74315	8.73471	9.69523	9.24317
ARF5	ADP-ribosylation factor 5	3.53571	0.90735	0.256624	1.89425	0.0391398	7.10852	6.62936	6.32193	6.24793	6.62936	7.2384	6.70044	7.19967	7.45943	7.70736	7.82018	7.57743	7.44294	8.23362	8.21917	7.67243
ZNF146	zinc finger protein 146	3.53501	0.823314	0.232903	1.80143	0.0391398	7.1846	7.62289	6.86813	7.32123	7.37346	7.844	7.94782	8.53106	9.09827	8.41086	8.09805	7.73566	7.96905	7.73566	8.35536	8.04186
PLSCR1	phospholipid scramblase 1	3.53335	0.81613	0.230979	1.79642	0.0391398	8.29921	7.6865	7.59991	7.43463	7.76155	7.87652	8.29921	8.33092	8.65105	8.38802	7.76155	9.04166	8.85175	9.22641	8.89482	8.47978
LTV1	LTV1 homolog (S. cerevisiae)	3.53328	0.858404	0.242948	1.78121	0.0391398	6.94861	7.68095	6.59353	7.1717	7.48105	7.95363	8.03629	7.96132	9.06809	8.26393	8.06945	7.82405	8.33808	7.91288	8.1176	8.04146
FGFR3	fibroblast growth factor receptor 3	3.53218	2.35245	0.666006	8.87682	0.0391398	5.42626	5.75489	5.20945	4.85798	6.02237	6.20945	6.93074	8.69	11.2234	6.35755	8.75822	7.09803	8.55842	7.50779	6.18982	8.01123
IFI44L	interferon-induced protein 44-like	3.53206	2.05988	0.583197	5.13273	0.0391398	7.02237	7.44294	8.15482	8.78463	8.41785	7.46761	10.8765	9.2384	8.90087	8.2384	9.18982	11.5392	11.0861	11.0993	8.52356	10.7237
CLDN1	claudin 1	3.5281	2.82405	0.800444	8.26914	0.0391398	8.81378	6.33985	5.2854	5.24793	7.49985	6.18982	9.36413	8.26209	11.9322	7.2854	11.9741	8.71081	9.8009	9.56415	8	8.97441
UBD	ubiquitin D	3.5279	1.68324	0.477122	3.11745	0.0391398	8.77479	11.2767	11.1643	10.3163	11.3066	11.3359	12.1532	12.188	13.569	11.7649	12.2912	12.6495	11.8337	13.2646	11.0355	13.0406
PERP	PERP, TP53 apoptosis effector	3.52773	1.30003	0.368517	2.625	0.0391398	7.76818	7.34873	7.05528	6.53916	7.66534	8.03342	8.224	8.82018	10.1254	8.61102	9.18982	7.82018	8.23362	8.57365	9.41363	8.00562
SNAP47	synaptosomal-associated protein, 47kDa	3.52755	0.64816	0.183742	1.60328	0.0391398	7.05528	7.18982	6.84549	6.87036	7.09803	7.17991	7.41785	8.20457	8.25739	7.8009	7.36632	7.7211	7.58496	7.11894	7.71425	7.69349
TOP1	topoisomerase (DNA) I	3.52505	0.874403	0.248054	1.75054	0.0391398	8.11027	7.75266	6.59495	7.31288	7.86419	8.17493	8.6594	8.86109	8.82337	8.51439	8.60239	8.23522	8.1964	7.99435	8.61102	8.59619
EFHD2	EF-hand domain family, member D2	3.524	0.827201	0.234733	1.75912	0.0391398	10.7082	10.4939	10.4553	9.62753	10.5068	10.9636	11.2125	11.5541	11.556	11.7444	10.9196	11.0694	11.0307	10.7288	11.258	11.7908
CD68	CD68 molecule	3.52349	0.832436	0.236253	1.76959	0.0391398	10.3783	9.67596	9.76818	9.29232	9.15482	9.66711	10.6493	11.2497	10.4336	10.6689	10.2935	10.196	9.91886	10.1189	10.7022	10.6546
TP63	tumor protein p63	3.52233	1.9622	0.557073	4.79297	0.0391398	7.87036	7.50779	7.01123	6.12928	7.26679	7.40939	8.87344	7.16993	10.8541	10.584	9.2503	8.78463	9.46557	9.61287	7.3837	9.63481
FOXP4	forkhead box P4	3.52151	1.28462	0.364793	2.55205	0.0391398	6.16993	7.75489	7.45121	7.13955	7.74819	7.69349	8.03892	8.83605	10.0634	8.45121	8.57365	8.45533	8.20457	9.34207	7.79442	8.34873
CHD4	chromodomain helicase DNA binding protein 4	3.52052	0.633559	0.179962	1.56698	0.0391398	9.17493	9.56224	9.11114	9.33539	9.43879	9.72962	10.0251	10.0168	10.5803	9.69349	10.2609	10.1712	9.41151	10.1548	9.97011	9.97154
PSMA5	proteasome (prosome, macropain) subunit, alpha type, 5	3.51782	0.728071	0.206966	1.65241	0.0391398	10.2668	10.5536	10.4168	10.0512	10.5206	11.1072	11.0614	11.3929	11.7973	11.1118	10.9432	11.5416	11.4538	10.7288	10.8727	11.2378
HIST1H4F	histone cluster 1, H4f	3.51527	0.9789	0.278471	1.90318	0.0391398	11.388	11.0987	11.8218	10.1649	11.163	11.794	11.7698	12.4986	12.7091	12.3636	11.6411	12.4157	12.4294	11.617	12.2935	12.4351
C1orf124	chromosome 1 open reading frame 124	3.51465	0.723728	0.205918	1.66841	0.0391398	7.13955	7.26679	6.72792	6.9542	7.32193	7.60733	7.37504	8.0607	8.11374	8.633	7.58496	7.67948	7.69349	7.72792	7.98299	8.08215
TRUB2	TruB pseudouridine (psi) synthase homolog 2 (E. coli)	3.51216	1.12535	0.320415	2.25412	0.0391398	6.37504	7.02237	6.2854	6.67243	7.3837	7.39232	7.46761	8.83605	8.84235	7.92481	7.30378	8.56605	7.31288	7.72792	8.19476	7.62936
ADAMDEC1	ADAM-like, decysin 1	3.51028	1.42747	0.406654	2.73655	0.0391398	7.86419	7.21917	8.20457	6.78136	7.12928	8.56224	8.98584	10.1098	7.60733	8.93664	8.29462	10.0154	9.00562	9.51373	8.83289	9.24079
NARS	asparaginyl-tRNA synthetase	3.50855	0.775788	0.221113	1.69663	0.0391398	8.21017	8.55325	7.92706	7.94612	8.45971	9.00508	8.6774	9.22502	9.74176	9.11063	9.06035	9.42454	9.08502	8.74739	9.43124	8.75686
LDHA	lactate dehydrogenase A	3.5066	1.23978	0.353558	2.46866	0.0391398	11.8471	11.1137	10.9607	10.3049	10.8757	11.5328	12.2186	12.0231	12.9207	13.6298	12.0095	11.4727	12.7669	11.4808	12.683	12.2512
ASPSCR1	alveolar soft part sarcoma chromosome region, candidate 1	3.50479	0.664509	0.1896	1.59572	0.0391398	7.17991	7.70044	7.17991	7.07682	7.47573	7.76155	7.70736	8.14466	8.84862	8.04985	7.82018	7.96	8	7.81378	8.15987	8.09803
NDUFA4	NADH dehydrogenase (ubiquinone) 1 alpha subcomplex, 4, 9kDa	3.50374	0.821543	0.234476	1.70909	0.0391398	10.8549	10.7448	10.1948	10.2204	10.2726	11.4762	10.7879	11.5774	11.5878	11.7846	11.1176	11.8353	11.5328	11.3393	11.6211	11.3044
HIST1H2BC	histone cluster 1, H2bc	3.50273	0.754276	0.215339	1.68832	0.0391398	12.1235	11.9465	12.0406	11.227	12.1724	12.2889	12.3918	13.0319	13.3971	12.9984	12.4602	12.5236	12.8029	12.5819	12.7377	12.2822
SUSD4	sushi domain containing 4	3.50264	2.76784	0.790215	8.45954	0.0391398	2	5.39232	5.20945	5.32193	6.16993	6.06609	7.02237	7.33985	10.6874	9.10591	8.89178	6.04439	8.02237	7.06609	6.14975	7.61471
FADS1	fatty acid desaturase 1	3.49942	1.32737	0.37931	2.92376	0.0391398	6.93074	7.03342	7.25739	6.6865	6.9542	7.26679	8.41785	9.18735	7.94837	7.67243	7.20945	8.2384	10.0014	8.89785	8.24317	7.67243
NOTCH1	notch 1	3.49835	1.63529	0.467446	4.03287	0.0391398	6.24645	6.44887	5.89432	6.25705	5.95765	6.29627	7.51829	8.73781	10.0118	7.95513	8.32681	6.98069	6.34594	6.88901	7.7554	7.66633
IL4I1	interleukin 4 induced 1	3.49498	0.99632	0.285072	2.00847	0.0391398	6.16993	7	7.34873	6.49185	7.32193	6.56986	8.40939	8.33092	7.73471	8.37938	7.02237	7.42626	7.27612	7.89482	7.49985	8.15987
TNRC18	trinucleotide repeat containing 18	3.48983	0.769223	0.220418	1.74971	0.0391398	6.16993	6.70044	6.37504	6.56986	6.04439	6.53916	7.26679	7.93664	7.49985	7.58496	6.58496	6.70044	6.85798	7.16993	7.03342	7.05528
TDG	thymine-DNA glycosylase	3.48901	0.795401	0.227973	1.78506	0.0391398	6.58496	7.15987	6.55459	6.90689	7.15987	6.98868	7.5157	8.07146	7.69349	7.88264	7.86419	7.2384	7.06609	7.59991	8.55459	7.39232
CCNC	cyclin C	3.48555	0.889417	0.255173	1.81157	0.0391398	7.94837	7.45121	6.98868	7.35755	7.85175	8.45943	8.20457	8.06609	9.21432	8.51964	8.8009	8.72451	9.07948	8.28077	8.43463	8.33092
CXCL9	chemokine (C-X-C motif) ligand 9	3.48418	2.37384	0.681318	5.51771	0.0391398	7.11894	9.45738	10.716	9.24555	10.1163	9.30378	12.8453	13.5429	11.8265	12.1746	11.5324	9.72451	11.5999	9.4818	11.6004	12.6733
FAT1	FAT tumor suppressor homolog 1 (Drosophila)	3.48351	1.27806	0.36689	2.39241	0.0391398	7.62205	6.04439	6.04439	5.85798	6.37504	6.37504	8.04439	7.50779	8.21917	8.33092	7.40939	6.53916	6.61471	7.74147	8.36194	7.87652
KLHL5	kelch-like 5 (Drosophila)	3.48191	0.957626	0.275029	2.09018	0.0391398	8.08746	7.96	7.93074	7.78136	8.16993	7.80735	9.11114	8.93958	10.1724	9.12412	8.85487	8.88874	8.81698	8.04985	8.15482	9.02514
ENOPH1	enolase-phosphatase 1	3.48068	0.992028	0.28501	2.09641	0.0391398	7.7308	8.11822	7.73816	7.57571	8.12125	8.58892	8.69973	9.04299	10.4069	8.56711	9.02807	8.97156	8.94339	8.42788	8.96162	8.65943
ATP5C1	ATP synthase, H+ transporting, mitochondrial F1 complex, gamma polypeptide 1	3.48058	0.967806	0.278059	1.92951	0.0391398	9.33092	9.32867	9.04712	8.81698	9.25739	10.2969	9.47168	10.1497	10.5265	10.8424	10.0715	10.5372	10.7541	9.79279	10.8345	10.1611
PSMB3	proteasome (prosome, macropain) subunit, beta type, 3	3.47903	0.809707	0.23274	1.71125	0.0391398	10.6653	10.032	9.86264	9.59991	10.0661	10.8704	10.5603	11.0105	11.7394	11.1693	10.7125	10.9189	10.7082	11.1072	11.0417	10.9564
UQCC	ubiquinol-cytochrome c reductase complex chaperone	3.47735	0.80108	0.230371	1.72071	0.0391398	5.93074	6.58496	6.12928	5.85798	6.61471	6.9542	6.62936	7.30378	7.61471	6.53916	7.16993	7.37504	7.15987	6.89482	7.49185	7.2854
NPM1	nucleophosmin (nucleolar phosphoprotein B23, numatrin)	3.47624	0.787304	0.226481	1.73385	0.0391398	8.53916	9.20701	8.94837	8.70736	9.41151	9.43254	9.31288	10.1737	10.3718	10.0688	9.62388	9.61102	10.2842	9.31741	9.84862	9.67066
YWHAQ	tyrosine 3-monooxygenase/tryptophan 5-monooxygenase activation protein, theta polypeptide	3.47414	0.832863	0.239732	1.81545	0.0391398	10.7108	10.5906	10.2155	10.0182	10.4767	10.9816	10.9622	11.7056	12.0614	11.941	10.9388	11.1724	10.9293	10.9958	11.4767	11.1344
TIPRL	TIP41, TOR signaling pathway regulator-like (S. cerevisiae)	3.47338	0.98115	0.282477	2.08005	0.0391398	7.17991	6.58496	6.78136	6.6865	7.13955	7.29462	7.40939	7.87652	8.72792	8.67948	7.53916	7.90087	8.47573	7.11894	8.11894	7.40939
ADSL	adenylosuccinate lyase	3.46872	0.79256	0.228488	1.70011	0.0391398	7.15987	7.37504	6.61471	6.75489	6.9542	7.85798	7.59991	7.81378	8.44708	7.94251	7.31288	7.67948	8.29002	7.91289	8.18488	7.93664
GPI	glucose-6-phosphate isomerase	3.46089	1.10618	0.319623	2.3052	0.0391398	5.78136	6.30378	6.45943	6.30378	6.64386	6.88264	6.91886	8.60733	7.77479	8.46761	6.89482	7.11894	7.10852	6.89482	7.77479	7.45943
PATL1	protein associated with topoisomerase II homolog 1 (yeast)	3.45967	0.829122	0.239653	1.85627	0.0391398	6.82018	7.13955	6.82018	7.10852	7.25739	7.34873	7.93664	7.89482	8.8857	8.49185	7.65105	8.11894	7.39232	7.66534	7.39232	7.6865
MAPK6	mitogen-activated protein kinase 6	3.45958	0.955423	0.276167	1.97063	0.0391398	7.10852	6.56986	6.37504	6.6865	7.14975	7.55459	7.50779	7.88264	8.85487	8.07146	7.58496	8.02791	8.01681	7.2384	8.21432	7.22882
MAPKAPK5	mitogen-activated protein kinase-activated protein kinase 5	3.45858	0.8459	0.24458	1.84989	0.0391398	6.18982	6.37504	5.78136	6.10852	6.71425	6.39232	6.80735	7.16993	8.00562	6.56986	7.09803	7.33985	7.13955	6.64386	7.61471	6.67243
METAP2	methionyl aminopeptidase 2	3.45487	0.825609	0.238969	1.76435	0.0391398	8.32643	9.2738	8.43463	8.65105	8.93958	9.37721	9.29462	9.56033	9.64746	9.12153	9.38586	10.4189	9.6987	10.1459	9.61839	9.70217
TIA1	TIA1 cytotoxic granule-associated RNA binding protein	3.45037	0.741445	0.214889	1.68654	0.0391398	7.7879	8.17493	7.37504	7.96578	8.24317	8.19967	8.91289	9.21189	9.08215	8.53528	8.21917	8.46761	8.37938	8.29921	8.74483	9.13955
ZNF92	zinc finger protein 92	3.45024	0.812261	0.235421	1.72047	0.0391398	7.12928	7.96578	6.84549	7.73471	7.64386	8.09803	8.56224	8.48382	8.90388	8.80413	7.87036	8.13955	8.11894	8.09276	8.56605	8.27612
TMSB10	thymosin beta 10	3.45004	0.760014	0.220291	1.68871	0.0391398	11.8657	11.2808	11.021	10.865	11.4737	11.7237	11.8502	12.3066	12.2744	12.1693	11.5464	11.9571	12.8158	12.4442	11.9549	11.9975
PIP5K1A	phosphatidylinositol-4-phosphate 5-kinase, type I, alpha	3.4488	0.756489	0.219348	1.72507	0.0391398	7.73697	7.41504	7.08746	7.3339	7.40656	7.84549	7.75711	8.45258	8.87242	8.64985	7.94837	7.89077	7.98679	7.8095	8.66652	8.24
ADIPOR2	adiponectin receptor 2	3.44415	0.708383	0.205677	1.68206	0.0391398	6.82018	7.05528	6.83289	6.91886	7	7.21917	7.7879	7.76818	8.3443	7.49985	7.94251	7.42626	6.78136	7.72792	7.91289	7.63662
PSMD12	proteasome (prosome, macropain) 26S subunit, non-ATPase, 12	3.43925	0.919481	0.267349	2.00861	0.0391398	7.3837	7.11894	7.03342	6.88264	7.50779	7.58496	7.87652	8.16491	9.54689	8.17493	7.80735	8.23362	7.86419	7.88874	8.42206	7.73471
LARP7	La ribonucleoprotein domain family, member 7	3.43232	0.766488	0.223315	1.66904	0.0391398	7.49185	7.58496	6.74147	7.3837	7.81378	8.12412	8.08215	8.47978	8.94544	7.98868	7.90689	8.39232	8.55459	8.20457	8.21432	8.12928
SUMO2	SMT3 suppressor of mif two 3 homolog 2 (S. cerevisiae)	3.43142	0.66587	0.194051	1.62812	0.0391398	12.2822	12.2473	12.3191	11.9159	12.4333	12.4422	12.4599	12.9344	13.8478	13.0298	12.7315	13.1384	12.7667	12.7956	12.8317	12.856
CLN6	ceroid-lipofuscinosis, neuronal 6, late infantile, variant	3.43055	0.7723	0.225124	1.74772	0.0391398	6.12928	6	6.32193	6.55459	6.67243	6.56986	7.04439	7.5157	7.6865	6.89482	7.03342	6.79442	6.32193	7.43463	7.61471	7.12928
GTF2I	general transcription factor IIi	3.4294	0.64987	0.1895	1.55256	0.0391398	9.05528	9.45738	8.82018	8.88874	9.55459	9.66888	9.65105	10.0782	10.3343	9.98014	9.91139	9.73132	9.60548	9.47168	10.1536	9.9901
TUBA1A	tubulin, alpha 1a	3.4272	0.723687	0.21116	1.65099	0.0391398	11.7091	11.6595	11.6425	11.0987	11.6944	12.233	12.0206	12.5798	12.7979	12.599	12.2512	12.683	12.0382	12.0227	12.8725	12.1007
TRA2B	transformer 2 beta homolog (Drosophila)	3.42541	0.652134	0.190381	1.58944	0.0391398	9.45943	9.89633	9.2384	9.24793	9.54303	9.7364	10.0098	10.1098	10.6636	10.2889	10.1293	9.89633	10.0403	9.75989	10.8162	10.0098
TCEB1	transcription elongation factor B (SIII), polypeptide 1 (15kDa, elongin C)	3.42531	0.872513	0.254725	1.83322	0.0391398	9.48382	8.96867	8.84862	8.50383	9.35315	9.69174	9.46148	10.0334	10.7065	10.5708	10.1331	10.2009	10.0512	9.52748	9.95274	9.50383
PAIP1	poly(A) binding protein interacting protein 1	3.42264	0.917108	0.267953	1.96558	0.0391398	7.96578	7.9542	7.09803	7.73471	8.05528	8.03892	8.44294	8.91588	9.95855	8.81378	8.81057	8.54689	8.7211	8.29921	8.65821	8.08215
CASP3	caspase 3, apoptosis-related cysteine peptidase	3.42224	0.808764	0.236326	1.78654	0.0391398	6.90689	7	6.70044	6.45943	6.6865	7.40939	7.44294	8.07682	7.98299	7.99435	7.58496	7.31288	7.40088	7.21917	8.46761	7.20945
INTS3	integrator complex subunit 3	3.42177	0.715913	0.209223	1.66569	0.0391398	7.05528	7.13955	6.70044	7.39232	7.53138	7.30378	7.82018	8.3837	8.52356	7.81378	7.44294	7.56224	7.89482	7.48382	8.22882	7.87652
PSMG3	proteasome (prosome, macropain) assembly chaperone 3	3.42128	0.834869	0.244023	1.72148	0.0391398	7	7	6.65821	6.33985	7.05528	7.90087	7.16993	7.64386	8.14466	8.03342	7.3837	7.8009	8	7.9542	8.22882	7.91289
YWHAE	tyrosine 3-monooxygenase/tryptophan 5-monooxygenase activation protein, epsilon polypeptide	3.42102	0.716501	0.209441	1.647	0.0391398	9.11634	9.45533	8.92184	9.14466	9.62571	9.82337	9.67066	10.6384	10.1812	10.3912	9.85175	10.128	9.85019	10	10.3912	9.5411
FAM18B2	family with sequence similarity 18, member B2	3.41887	0.889808	0.260264	1.8496	0.0391398	9.43463	8.80413	8.25267	8.83289	9.31741	9.45943	9.98014	9.633	9.60177	10.4949	9.35094	10.5765	10.1997	10.1059	9.59059	9.53333
STAT3	signal transducer and activator of transcription 3 (acute-phase response factor)	3.41851	0.890641	0.260535	1.93698	0.0391398	10.159	9.67889	9.36194	9.47438	9.72395	10.0371	10.5203	10.3436	11.8173	10.9756	10.0773	10.7819	10.2527	10.2272	10.5223	10.7805
PSMC3	proteasome (prosome, macropain) 26S subunit, ATPase, 3	3.41233	0.691584	0.202672	1.59018	0.0391398	8.35315	8.3966	7.90087	7.96	8.43879	9.01402	8.89785	9	9.33316	9.54496	8.52356	8.8857	8.92481	9.17742	9.20945	8.85798
ITPA	inosine triphosphatase (nucleoside triphosphate pyrophosphatase)	3.40813	0.677411	0.198763	1.58153	0.0391398	6.83289	7.06609	6.83289	6.37504	6.85798	7.53916	7.27612	7.91289	7.78136	7.19967	7.32193	7.58496	7.7879	7.58496	8.07146	7.42626
PSMB7	proteasome (prosome, macropain) subunit, beta type, 7	3.40802	1.03829	0.30466	2.14172	0.0391398	7.77479	7.85175	7.46761	7.77479	8.07146	8.62571	8.21432	9.36413	9.47573	9.57932	8.35315	9.7879	8.46352	8.59619	9.33762	8.48784
DAP3	death associated protein 3	3.40618	0.715917	0.210182	1.68083	0.0391398	9.42836	9.57175	9.14211	9.224	9.46964	9.8009	9.85798	10.7313	10.66	10.6312	9.85798	9.98442	10.2276	9.60548	10.1228	9.87498
TAPBP	TAP binding protein (tapasin)	3.406	0.665787	0.195475	1.62521	0.0391398	10.8273	11.1855	10.8009	10.8665	11.0091	11.1485	11.9337	11.8388	12.1137	11.9462	11.2889	11.1737	11.0674	11.9241	11.3559	11.7453
FOXQ1	forkhead box Q1	3.40335	1.9898	0.584658	5.02554	0.0391398	6.70044	6.70044	6.04439	5.78136	6.52356	7.07682	8.2384	9.03342	10.0715	5.97728	8.19967	8.71768	8.94837	9.18735	6.58496	9.65105
TXNL1	thioredoxin-like 1	3.39811	0.688378	0.202577	1.56321	0.0391398	8.07682	7.71425	7.17991	7.16993	7.37504	8.224	7.80735	8.41363	8.62205	8.31741	8.05528	8.57743	8.25739	8.30834	8.40939	8.34873
CCT4	chaperonin containing TCP1, subunit 4 (delta)	3.39612	0.790194	0.232675	1.78153	0.0391398	9.34642	9.17396	8.75671	8.69618	9.03224	9.23017	9.23565	10.4716	10.4803	10.1387	9.25167	9.8581	9.92843	9.75215	9.73716	9.44102
USP22	ubiquitin specific peptidase 22	3.39157	0.572249	0.168727	1.51246	0.0391398	7.7879	8.0607	7.75489	7.73471	7.93664	8.01681	8.3443	8.79442	8.71081	8.17493	8.64386	8.65105	7.97154	8.04985	8.8392	8.36194
G6PD	glucose-6-phosphate dehydrogenase	3.38837	0.616552	0.181961	1.5562	0.0391398	6.80735	7.12928	6.84549	6.75489	6.52356	6.98868	7.94837	7.73471	7.79442	7.66534	6.96578	7.33092	7.01123	7.52356	7.26679	7.33985
BANF1	barrier to autointegration factor 1	3.38729	0.741905	0.219026	1.68071	0.0391398	9.89936	10.3597	10.0593	9.7039	10.3015	10.6839	10.3597	10.8564	11.1293	11.5226	10.4858	10.6348	10.9084	10.7271	11.1718	11.3026
COG2	component of oligomeric golgi complex 2	3.38383	0.637633	0.188435	1.50931	0.0391398	7.64386	7.8009	7.24793	7.32193	7.90689	8.43463	8.09276	8.53138	8.41363	8.07682	8.38802	8.20945	8.55842	8.3837	8.69697	8.2854
TMEM183B	transmembrane protein 183B	3.38295	0.971544	0.287189	1.95295	0.0391398	8.19476	8.52748	7.7879	7.67243	8.47978	9.06878	8.49985	9.9263	9.27146	9.83289	9	8.68299	9.24317	9.21675	9.83447	9.09276
PDE6D	phosphodiesterase 6D, cGMP-specific, rod, delta	3.38161	0.741638	0.219315	1.68589	0.0391398	7.42073	7.52672	7.16437	7.06969	7.58474	8.03413	7.81383	8.2619	8.91314	8.7841	8.18036	7.85529	7.85095	8.247	8.14266	8.03443
LYAR	Ly1 antibody reactive homolog (mouse)	3.3808	0.699416	0.206878	1.60707	0.0391398	6.98868	7.22882	6.98868	6.74147	7.07682	7.85175	7.70736	7.81378	8.26209	7.9542	7.93074	7.27612	7.76818	7.44294	8.2384	8.0607
NBN	nibrin	3.38025	0.806769	0.238672	1.76142	0.0391398	7.56986	7.59991	7.02237	7.25739	7.99435	8.02237	8.12928	8.60363	9.04439	9.03617	8.02237	7.97728	8.0607	8.28077	8.56605	8.12412
ARF3	ADP-ribosylation factor 3	3.37854	0.725005	0.214591	1.68135	0.0391398	9.66534	9.77808	8.97441	9.60548	9.65642	9.71081	9.89633	10.2633	10.6184	10.4388	10.2854	10.2633	9.64205	11.0403	10.4019	10.0512
CTPS	CTP synthase	3.37768	1.38816	0.41098	3.26508	0.0391398	6.24793	6.04439	6.24793	5.75489	6.18982	6.24793	6.88264	7.98868	9.69174	7.11894	7.30378	7.44294	7.61471	6.33985	7.8009	6.91886
ARL5A	ADP-ribosylation factor-like 5A	3.37565	0.79564	0.2357	1.76737	0.0391398	7.90087	7.88264	7.36632	7.33985	7.7879	8.23362	8.16993	8.15482	8.90689	8.32643	8.23362	9.35755	8.53138	9.07146	8.50383	8.21917
GRINA	glutamate receptor, ionotropic, N-methyl D-aspartate-associated protein 1 (glutamate binding)	3.37219	0.64158	0.190256	1.58166	0.0391398	10.1573	9.98299	9.60548	9.71425	9.59991	9.98442	10.4189	10.8626	10.9614	10.6662	9.84862	10.3619	10.6917	10.4747	10.043	10.4939
ELK1	ELK1, member of ETS oncogene family	3.37211	0.790145	0.234317	1.75748	0.0391398	6.45943	6.52356	6.16993	6	6.08746	6.9542	7.08746	8.18488	7.27612	7.18982	6.82018	6.62936	7.2384	7.06609	7.15987	6.90689
ZNF511	zinc finger protein 511	3.36768	0.700119	0.207893	1.64128	0.0391398	7.02237	7.27612	6.91886	6.85798	7.18982	7.70736	7.37504	7.73471	8.67596	7.70736	7.80735	7.94251	8.22882	7.77479	7.60733	7.76818
FAF1	Fas (TNFRSF6) associated factor 1	3.36566	1.36217	0.404726	2.92258	0.0391398	8.224	7.82018	7.53916	7.73471	8.22882	8.47978	9.44087	9.29232	10.7091	8.13955	9.43045	10.2515	10.0861	8.18982	8.56224	9.56415
IMMT	inner membrane protein, mitochondrial	3.36502	0.763062	0.226763	1.68366	0.0391398	7.40939	7.53138	6.72792	7.02237	7.46761	7.9542	7.96	8.46761	8.79442	8	7.76155	8.16491	7.70044	7.80735	8.41363	8.08215
ADK	adenosine kinase	3.36368	1.08398	0.322261	2.28243	0.0391398	7.15021	6.95968	6.70049	6.90315	6.91951	7.63959	7.98193	8.13877	9.16352	8.14138	7.67013	8.47935	9.10928	7.14785	7.36432	8.09769
SRSF2	serine/arginine-rich splicing factor 2	3.35816	0.789332	0.235049	1.7741	0.0391398	10.2668	10.9211	10.6175	10.7356	11.0668	10.927	11.7532	11.5788	12.2961	11.7891	11.2015	11.445	11.1954	10.716	11.9604	11.5157
MSH2	mutS homolog 2, colon cancer, nonpolyposis type 1 (E. coli)	3.35656	1.05676	0.314834	2.1239	0.0391398	5.96963	7.05528	6.65821	6.46489	6.91488	7.39232	7.42347	8.54432	8.41785	7.49185	6.8371	8.13271	8.17159	7.07325	8.15482	7.74595
BRIX1	BRX1, biogenesis of ribosomes, homolog (S. cerevisiae)	3.35573	0.881806	0.262776	1.8629	0.0391398	7.52356	7.84549	6.74147	7.33092	7.37504	7.96	7.59991	8.37938	9.27146	8.50383	8.27612	8.62205	8.53138	8.15482	8.29921	7.80735
GTF2H1	general transcription factor IIH, polypeptide 1, 62kDa	3.3556	0.700322	0.208702	1.61216	0.0391398	6.6865	7.04439	6.30378	6.42626	6.61471	7.32193	7.40939	7.10852	8.01681	7.41785	7.13955	7.18982	7.67243	7.65821	7.03342	7.6865
MPZL1	myelin protein zero-like 1	3.35472	1.0945	0.326255	2.33055	0.0391398	8.91588	8.16491	8.08746	8.45121	8.41785	8.44294	9.69697	9.43254	9.03342	10.332	8.98299	10.5953	10.3049	8.92778	8.96867	8.80413
CCT8	chaperonin containing TCP1, subunit 8 (theta)	3.35073	0.756072	0.225644	1.74781	0.0391398	9.08481	9.23362	9.51373	9.30378	9.38586	9.70563	9.80735	10.3298	11.043	10.242	9.74651	10.3185	10.2854	9.39017	10.0741	10.0362
GTF3C6	general transcription factor IIIC, polypeptide 6, alpha 35kDa	3.34996	0.626116	0.186903	1.50841	0.0391398	8.21432	8.62449	8.11374	8.16825	8.80413	9.11721	9.09364	9.17159	9.34725	9.59867	9.10416	8.90489	8.93762	9.06609	9.24951	8.85798
COX5B	cytochrome c oxidase subunit Vb	3.3497	0.855329	0.255344	1.81981	0.0391398	9.24793	8.70736	8.91289	8.49586	9.14211	9.65464	9.43671	10.1836	10.2082	10.375	9.17493	10.2668	10.062	9.67596	10.1548	9.28309
PSMD1	proteasome (prosome, macropain) 26S subunit, non-ATPase, 1	3.34931	0.758195	0.226373	1.71864	0.0391398	8.02237	7.83289	7.31288	7.5157	7.87036	8.19476	8.31741	8.76487	9.05257	9.26679	8.50779	8.26679	8.26679	8.35315	8.75822	7.94251
PMS2	PMS2 postmeiotic segregation increased 2 (S. cerevisiae)	3.3481	0.621309	0.185571	1.51892	0.0391398	8.93664	8.97154	8.44294	8.91289	9.32193	9.50184	9.39874	9.67948	9.79279	9.89026	9.20701	9.40514	9.62571	9.68299	9.60177	10.0755
KIAA1967	KIAA1967	3.34657	0.577216	0.17248	1.50111	0.0391398	7.11894	7.6865	7.40088	7.25739	7.65821	7.7211	7.87652	8.29462	8.66888	7.87652	8.11374	8.02791	7.78136	7.66534	8.13955	8.06609
ARL5B	ADP-ribosylation factor-like 5B	3.34443	1.21343	0.362821	2.62024	0.0391398	7.13955	6.9542	6.52356	6.97728	7.39232	7.40088	8.19476	7.93664	9.9629	8.87652	8.32643	8.25739	7.75489	7	8.32643	8.14466
ARIH1	ariadne homolog, ubiquitin-conjugating enzyme E2 binding protein, 1 (Drosophila)	3.34355	0.626691	0.187433	1.54608	0.0391398	8.85798	9.01959	8.32643	8.61839	8.87958	9.22641	9.15987	9.39017	10.1357	9.38802	9.69523	9.33762	9.35535	9.0634	9.47978	9.47573
USMG5	up-regulated during skeletal muscle growth 5 homolog (mouse)	3.34253	0.867507	0.259536	1.83021	0.0391398	11.2473	10.8122	10.9936	10.3815	10.9801	11.7172	11.3421	12.1752	12.2755	11.7809	11.8186	12.6607	12.3069	11.4466	11.4878	11.6008
YEATS4	YEATS domain containing 4	3.34225	0.705085	0.210961	1.60728	0.0391398	7.06609	7.36632	7.03342	6.64386	7.14975	7.87036	7.35755	8.09803	8.14975	7.64386	7.58496	7.85175	7.90087	8.30834	7.78136	8.25739
ACP1	acid phosphatase 1, soluble	3.34212	0.730313	0.218518	1.62876	0.0391398	7.76155	7.91289	7.2854	7.34873	7.85798	8.49586	8.11374	8.36194	9.05257	8.25739	8.17991	8.72451	8.87036	8.40088	8.70736	8.40514
SLBP	stem-loop binding protein	3.34179	0.904817	0.270758	1.95712	0.0391398	8.19967	8.35755	7.97154	7.81378	8.19967	8.47978	8.70736	9.2854	9.76818	9.25974	9.28309	9.30834	9.28309	7.78136	9.36413	8.71081
CNPY2	canopy 2 homolog (zebrafish)	3.34179	0.673136	0.20143	1.54488	0.0391398	9.10329	8.78136	8.25267	8.2854	8.36194	9.33092	9.01402	9.59805	9.37287	9.22641	9.50184	9.76653	9.0634	9.29232	9.33316	9.42206
EIF3M	eukaryotic translation initiation factor 3, subunit M	3.34145	0.7256	0.217151	1.6729	0.0391398	9.81378	10.1111	9.52943	9.7211	9.91289	10.4512	10.3652	10.1599	11.3587	10.5718	10.6018	10.764	11.2234	10.3197	10.5196	10.6046
NCOR2	nuclear receptor corepressor 2	3.34086	0.665641	0.199243	1.62578	0.0391398	8.15987	7.8392	7.7879	7.58496	7.85798	7.97728	8.59991	9.21189	9.00843	8.68299	8.09803	8.59619	7.9542	8.33092	8.42206	8.43045
ETF1	eukaryotic translation termination factor 1	3.33933	0.869181	0.260286	1.81903	0.0391398	7.54689	7.42626	6.79442	6.83289	7.33985	8.03892	7.33985	8.42206	9.02514	8.27612	7.97154	8.16491	8.01681	8.14466	8.11374	8.5157
CEBPA	CCAAT/enhancer binding protein (C/EBP), alpha	3.33875	1.15078	0.344674	2.44898	0.0391398	8.04985	8.23362	8.67596	8.54689	8.29462	8.62571	9.18735	9.70563	10.633	9.79604	9.37069	8.42206	10.4263	8.43463	9.63844	9.93811
GNL2	guanine nucleotide binding protein-like 2 (nucleolar)	3.33186	1.06524	0.319714	1.95152	0.0636882	7.40088	7.61471	6.2854	6.6865	7.74819	8.33985	8.40088	8.64024	9.01959	7.99435	8.52748	8.35755	8.62205	7.53916	8.79116	8.21917
PRKAG1	protein kinase, AMP-activated, gamma 1 non-catalytic subunit	3.32802	0.84494	0.253887	1.7485	0.0636882	7.78136	7.77479	7.24793	7.05528	7.48382	8.51964	8.13443	8.29462	8.86728	8.16491	8.32643	8.72792	8.85798	8.75822	7.85175	8.90388
SNAPIN	SNAP-associated protein	3.32538	0.714005	0.214714	1.63286	0.0636882	7.25739	7.52356	7.14975	7.21917	7.71425	8.13955	7.92481	8.71768	8.67243	8.36632	7.8009	8.19476	8.49985	8.224	7.91886	7.82655
UBE2W	ubiquitin-conjugating enzyme E2W (putative)	3.32448	0.65636	0.197432	1.56128	0.0636882	8.47573	8.21432	7.34873	8.17493	8.11374	8.2854	8.45533	8.61471	9.35535	8.84862	8.77149	8.82655	8.50383	9.00562	8.45533	8.74819
EIF3J	eukaryotic translation initiation factor 3, subunit J	3.32134	0.711574	0.214243	1.6431	0.0636882	7.37504	6.88264	6.40939	6.6865	7.14975	7.19967	7.32193	8.08215	8.35755	7.76818	7.53138	7.44294	7.49185	7.35755	7.90087	7.36632
UBE2L3	ubiquitin-conjugating enzyme E2L 3	3.32123	0.706421	0.212699	1.55243	0.0636882	8.84235	8.52748	8.24793	7.96578	8.54689	9.48382	8.91588	9.19967	9.56605	9.46761	9.22641	9.32193	9.08481	9.43671	9.41151	9.45738
RBBP9	retinoblastoma binding protein 9	3.32113	0.881652	0.265467	1.85596	0.0636882	7.49185	7.77479	7.36632	7.12928	7.8392	8.42206	8.09276	9.02514	9.57743	8.63662	8.33985	8.50383	8.02237	8.37938	8.41363	8.53138
HOMER3	homer homolog 3 (Drosophila)	3.32068	1.45322	0.437628	3.03767	0.0636882	8.98014	7.45121	7.46761	7.55459	7.89482	8.11894	8.46352	9.27146	9.69	10.9929	8.72792	9.79766	9.04985	8.27146	10.4939	8.8857
RCN2	reticulocalbin 2, EF-hand calcium binding domain	3.31927	1.36074	0.409952	2.8577	0.0636882	9.45327	9.28771	8.47573	8.52748	9.03892	9.86264	9.90238	10.3151	12.1652	10.5632	11.395	9.76321	10.6996	10.0375	10.4959	9.34651
SRSF7	serine/arginine-rich splicing factor 7	3.31894	0.714038	0.215141	1.66389	0.0636882	10.0362	10.2877	9.46352	10.0334	10.1699	10.3641	10.6618	10.6944	11.6073	11.1124	10.6294	10.4988	10.774	10.3253	10.9773	10.4512
MRPL17	mitochondrial ribosomal protein L17	3.31819	1.01559	0.306067	2.04417	0.0636882	7.5157	6.59991	6.22882	6.49185	6.79442	7.35755	7.17991	7.09803	8.60733	7.97728	7.53916	8.23362	8.51964	7.92481	8.11374	7.27612
CFLAR	CASP8 and FADD-like apoptosis regulator	3.31523	0.852823	0.257244	1.84645	0.0636882	9.73471	9.20212	8.74147	8.91886	9.29921	9.52552	10.0553	10.1357	10.3696	10.1046	9.70736	10.2761	11.0396	9.82177	9.21432	10.1737
AMBRA1	autophagy/beclin-1 regulator 1	3.31512	0.706134	0.213004	1.68	0.0636882	6.74147	6.65821	6.37504	6.33985	6.40939	6.75489	7.3837	7.54689	7.79442	7.01123	6.90689	7.49185	6.53916	7.10852	6.94251	7.8009
BTG1	B-cell translocation gene 1, anti-proliferative	3.31477	0.907584	0.2738	1.94599	0.0636882	10.7624	11.4051	10.6484	10.7237	10.9462	11.4257	11.4742	12.4934	12.509	11.5741	11.8254	11.7578	11.6393	12.7427	11.0755	11.8368
MCRS1	microspherule protein 1	3.313	0.701037	0.211602	1.61029	0.0636882	6.98489	6.91488	6.72338	6.29768	7.01866	7.52356	7.32193	7.56732	7.98679	7.22239	7.59246	7.8371	7.23522	8.19311	7.54689	7.61225
DRG1	developmentally regulated GTP binding protein 1	3.31149	0.645141	0.194819	1.55944	0.0636882	9.41363	9.43463	8.83605	9.03342	9.20457	9.79928	9.40088	9.72622	10.5018	10.1624	9.83763	9.70736	9.97585	9.84862	10.1898	9.97011
SUZ12	suppressor of zeste 12 homolog (Drosophila)	3.3113	0.959362	0.289724	2.07045	0.0636882	6.17312	6.49987	6.06903	6.0165	6.45601	6.81028	6.98688	7.50974	8.57933	7.65344	6.62658	7.20417	7.32805	6.68695	7.57773	6.81542
ACTR3C	ARP3 actin-related protein 3 homolog C (yeast)	3.30978	1.06001	0.320266	2.02271	0.0636882	5.35755	6.16993	5.20945	5.20945	6.76818	6.02237	7.13955	7.52356	7.24793	7.22882	6	7.10852	6.59991	6.32193	6.24793	7.07682
NUPL2	nucleoporin like 2	3.30761	0.701972	0.212229	1.61851	0.0636882	7.27612	7.40088	6.83289	7.07682	7.54689	7.93664	7.82655	8.37069	8.66888	8	7.65821	7.88874	7.91289	8.16491	7.64386	8.33539
MAD2L1BP	MAD2L1 binding protein	3.30301	0.666956	0.201924	1.58477	0.0636882	8.07682	7.77479	7.60733	7.41785	8.08746	8.37069	8.07146	8.35315	8.92778	8.32643	8.40514	9.17742	8.69349	8.64024	8.53138	8.43463
CACYBP	calcyclin binding protein	3.30196	1.08497	0.328585	2.28684	0.0636882	7.99435	8.42206	8.12412	7.6865	8.38802	8.46352	8.79766	9.6865	9.69	10.0954	9	8.90989	9.89178	7.99435	9.89178	8.69
FAM32A	family with sequence similarity 32, member A	3.30173	0.696747	0.211025	1.60358	0.0636882	8.91588	8.85175	8.57365	8.18488	8.78463	9.40727	9.12153	9.42836	10.0485	9.52748	9.03617	9.59991	9.33985	9.87805	9.28309	9.56796
RARS	arginyl-tRNA synthetase	3.30156	0.733856	0.222276	1.61762	0.0636882	8.62205	8.7211	8.2854	8.16491	8.52748	9.47776	9.03342	9.52748	9.78953	9.45943	9.27146	9.31741	9.52552	8.71768	9.63118	9.3966
RAC1	ras-related C3 botulinum toxin substrate 1 (rho family, small GTP binding protein Rac1)	3.29637	0.854314	0.259168	1.90098	0.0636882	9.63196	9.53595	9.12763	9.1994	9.53979	9.85346	9.97252	10.2643	11.5035	10.9009	10.0952	10.2268	10.265	9.67119	10.2901	10.1672
ACTR3B	ARP3 actin-related protein 3 homolog B (yeast)	3.29551	0.803073	0.243687	1.7	0.0636882	6.71425	7.08746	6.55459	6.56986	7.81378	7.33092	7.85175	8.16491	8.19476	7.97728	7.20945	7.94837	7.59991	7.55459	7.40939	8.2384
TAGLN2	transgelin 2	3.28972	0.992715	0.301763	2.04339	0.0636882	10.9211	11.7665	11.1668	10.6303	11.3767	11.7682	11.8796	12.5311	12.6883	13.2308	11.7669	12.2243	12.5845	11.4378	12.605	11.6948
PSMB6	proteasome (prosome, macropain) subunit, beta type, 6	3.28796	0.644949	0.196155	1.55412	0.0636882	9.67948	9.43463	8.9629	8.89482	9.48985	9.74315	9.67066	10.2912	9.77314	10.4147	9.93811	10.0168	10.2348	9.9263	10.3174	9.5411
GSTO1	glutathione S-transferase omega 1	3.28712	0.788325	0.239822	1.70572	0.0636882	8.37504	7.87036	7.40939	7.18982	7.64386	8.224	8.3443	8.5157	9.16742	9.07414	8.02791	8.62205	8.70736	8.16491	8.34873	8.76487
KANSL2	KAT8 Regulatory NSL Complex Subunit 2	3.28583	0.592606	0.180352	1.53483	0.0636882	7.30073	7.37504	7.02237	7.29768	7.23202	7.58496	7.76818	7.98299	8.34282	7.46761	7.71653	8.15144	7.56732	8.39232	7.53398	8.02422
UBE3C	ubiquitin protein ligase E3C	3.28338	0.720302	0.219378	1.6996	0.0636882	6.78136	7.05528	6.67243	6.91886	6.9542	7.2384	7.47573	8.07146	8.25267	8.15987	7.2854	7.47573	7.42626	6.88264	7.82655	7.71425
CKS2	CDC28 protein kinase regulatory subunit 2	3.2832	1.33162	0.405586	2.74751	0.0636882	7.6677	7.3339	7.73245	6.63904	7.1964	8.06967	7.50515	9.65762	9.78463	9.16993	8.07325	9.52487	8.90789	7.67478	9.07682	8.33985
CLEC2D	C-type lectin domain family 2, member D	3.28277	0.821362	0.250204	1.75393	0.0636882	9.9901	11.0492	10.4083	10.4574	10.7389	11.2703	11.0168	11.557	12.0758	11.4236	11.2426	11.4868	12.1193	10.8642	11.3691	11.5821
ZMIZ2	zinc finger, MIZ-type containing 2	3.27832	1.04595	0.319052	2.12748	0.0636882	5.67243	6.76818	6.40939	6.47573	7.01123	5.93074	7.44294	8.56605	8	7.70736	6.83289	7.59991	6.97728	6.88264	6.71425	7.5157
NTPCR	nucleoside-triphosphatase, cancer-related	3.27826	0.916182	0.279472	1.94079	0.0636882	6.9542	6.2854	6.53916	6.22882	6.90689	6	6.67243	7.61471	8.08215	7.71425	7.21917	7.27612	8.03892	7.03342	7.76818	6.59991
XRCC5	X-ray repair complementing defective repair in Chinese hamster cells 5 (double-strand-break rejoining)	3.27759	0.704491	0.214942	1.60655	0.0636882	8.48784	9.02237	8.29002	8.24793	8.93369	9.25503	9.29002	9.50978	9.93517	9.54496	9.61102	9.224	9.09276	8.82018	9.64386	9.43463
C17orf75	chromosome 17 open reading frame 75	3.27622	1.04208	0.318075	2.19796	0.0636882	5.75489	6.32193	6.04439	6.20945	6.62936	6.87036	6.82018	7.45121	8.77808	6.72792	7.36632	7.65821	7.53138	6.67243	7.54689	6.91886
RPS27L	ribosomal protein S27-like	3.27574	0.704202	0.214975	1.60947	0.0636882	11.3504	10.8811	10.6239	10.5078	10.6457	11.4924	11.1383	11.6416	11.5196	11.7908	11.4481	11.8982	12.242	11.6795	11.2137	11.6389
DNAJB6	DnaJ (Hsp40) homolog, subfamily B, member 6	3.27334	0.867073	0.26489	1.88075	0.0636882	7.59991	7.45943	7.02237	7.13955	7.90087	7.91886	8.07146	8.31288	9.42836	8.98299	8.01123	8.17991	8.56605	8.29002	7.85175	8.04439
RAB10	RAB10, member RAS oncogene family	3.27251	0.766667	0.234275	1.77173	0.0636882	8.29002	8.51175	7.83289	8.14975	8.19476	8.41785	8.83289	8.97728	10.0928	9.29232	8.58871	8.84235	9.03342	8.39232	9.0634	8.87958
TTYH3	tweety homolog 3 (Drosophila)	3.26937	0.726745	0.222289	1.70603	0.0636882	9.82018	10.1687	9.59619	9.89178	9.633	10.0126	10.6466	11.102	11.1306	11.1079	10.3707	10.3231	9.94105	10.0403	10.4828	10.66
DDB2	damage-specific DNA binding protein 2, 48kDa	3.26935	0.627144	0.191825	1.57073	0.0636882	7.26679	7.27612	7.48382	7.70736	7.65105	7.70736	8.15987	8.07682	8.33092	8.10852	7.74819	8.31288	8.47573	8.51964	7.34873	8.3443
TTLL12	tubulin tyrosine ligase-like family, member 12	3.26705	0.912763	0.279384	1.9765	0.0636882	6.61471	6.81592	6.73697	6.43185	6.95031	7.3159	7.07325	8.18982	8.38658	8.5597	7.33985	7.32193	7.53138	7.05889	8.17326	7.60239
ATN1	atrophin 1	3.26571	0.732892	0.22442	1.69894	0.0636882	8.93664	9.37504	8.74147	9.44915	9	9.20701	10.0112	9.56796	10.3376	10.1254	10.375	9.94691	9.23362	9.20945	10.0782	9.62571
RBM27	RNA binding motif protein 27	3.26557	0.69158	0.211779	1.58021	0.0636882	6.49185	7.30378	6.42626	6.6865	7.03342	7.49185	7.53916	7.9542	7.59991	7.3837	7.74819	7.35755	7.85798	7	7.85175	7.67948
FOXRED2	FAD-dependent oxidoreductase domain containing 2	3.26471	0.803739	0.24619	1.83188	0.0636882	7.74147	8.03342	7.77479	8.11374	8.07146	7.70044	8.32193	8.41363	9.41996	8.62936	8.27146	8.98014	9.44501	7.97154	8.55842	9.08481
TSPO	translocator protein (18kDa)	3.2615	0.942856	0.289087	1.9765	0.0636882	9.49185	9.01402	8.93369	8.25267	9.2738	9.25267	9.75154	10.7532	10.3783	10.1799	9.23362	10.0539	10.7194	9.37938	9.49985	9.84392
SMC2	structural maintenance of chromosomes 2	3.26	1.26368	0.387631	2.57912	0.0636882	6.59991	6.52356	5.52356	6.18982	5.72792	6.88264	6.85798	8.64386	8.35315	7.93664	6.75489	7.30378	6.67243	6.58496	8.17991	7.76155
ABCC4	ATP-binding cassette, sub-family C (CFTR/MRP), member 4	3.25946	0.91342	0.280237	1.92292	0.0636882	6.37504	6.94251	6.16993	5.9542	6.78136	6.97728	7.88874	7.76818	8.20945	7.24793	7.48382	8.03892	6.84549	6.84549	6.88264	7.25739
IDH2	isocitrate dehydrogenase 2 (NADP+), mitochondrial	3.25891	0.900816	0.276416	1.89153	0.0636882	8.94251	8.73471	8.27612	8.40088	9.14211	9.45327	9.25267	9.18239	10.4388	9.3837	9.91737	10.3399	9.26679	9.37504	10.2336	9.86728
CTLA4	cytotoxic T-lymphocyte-associated protein 4	3.25821	1.0904	0.334662	2.31256	0.0636882	7.05528	7.22882	7.26679	6.40939	6.83289	7.32193	9.10066	7.85798	7.98868	9.15735	7.78136	8.49985	7.45943	7.45943	7.22882	8.56224
CDKN2AIPNL	CDKN2A interacting protein N-terminal like	3.25393	0.973464	0.299166	2.06741	0.0636882	7.50779	7.54689	7.35755	7.13955	7.67948	8.13443	7.81378	9.04985	9.42206	8.92778	8.27146	8.59619	9.13186	7.56986	8.29921	8.26209
NDUFB3	NADH dehydrogenase (ubiquinone) 1 beta subcomplex, 3, 12kDa	3.25289	0.860971	0.264679	1.73232	0.0636882	9.64566	9.60363	9.10066	8.80413	9.27146	10.4868	9.5812	10.4419	10.7039	10.5746	10.1712	10.4388	10.7616	10.4717	10.3837	9.93517
HMGA1	high mobility group AT-hook 1	3.25041	1.1499	0.35377	2.20694	0.0636882	9.02237	9.90689	9.52748	8.26209	9	10.1228	10.1948	10.2348	11.5127	10.3432	10.8098	10.1573	11.4041	9.94251	9.79928	10.1699
HIST1H1E	histone cluster 1, H1e	3.24948	0.772429	0.237709	1.68089	0.0636882	12.1134	12.0341	11.9894	11.2076	11.9259	12.7108	12.5182	12.6106	13.5373	12.7574	12.572	12.8516	12.5845	12.4184	12.6316	13.2116
RAB9A	RAB9A, member RAS oncogene family	3.24947	0.983006	0.302512	2.011	0.0636882	8.39232	8.51964	7.61471	7.76818	8.35755	8.91588	8.82337	9.37938	9.86109	9.17243	8.54689	9.96434	9.30378	9.88417	8.42626	9.08215
GNPDA1	glucosamine-6-phosphate deaminase 1	3.24874	0.69696	0.214532	1.67687	0.0636882	7.36632	7.70736	7.30378	7.55459	7.33092	7.57743	7.59991	8.54689	8.83605	7.9542	8.30834	8.16993	8.62571	7.58496	8.2384	7.8392
APOA1BP	apolipoprotein A-I binding protein	3.24408	0.820926	0.253054	1.7491	0.0636882	9.44915	8.8009	8.46761	8.54689	9.07948	9.62936	9.10066	9.89178	9.72281	10.2773	9.80574	9.88264	10.5774	9.49185	9.77808	9.63662
XPO1	exportin 1 (CRM1 homolog, yeast)	3.24389	0.807101	0.248806	1.76799	0.0636882	8.03342	8.10329	7.46761	7.66534	7.93664	8.62205	8.65464	9.20212	9.63662	8.98868	8.43463	8.40088	8.47168	8.22882	9.03892	8.72792
UBE3A	ubiquitin protein ligase E3A	3.24254	0.932295	0.28752	2.02306	0.0636882	7.9542	7.77479	7.49985	7.21917	7.26679	7.7211	8.15482	8.52748	9.34873	8.07146	7.6865	8.87036	9.45533	8.54689	7.96578	8.42206
SF3B14	splicing factor 3B, 14 kDa subunit	3.23944	1.02574	0.316642	1.97828	0.0636882	9.18488	8.84862	8.23362	8.21917	8.53528	9.83763	8.92481	10.1137	10.6742	9.76321	9.38586	9.92035	10.2009	10.2889	9.5411	9.54303
DLGAP4	discs, large (Drosophila) homolog-associated protein 4	3.2379	0.729344	0.225252	1.67631	0.0636882	6.89482	7.32193	6.32193	6.74147	7.02237	7.2384	7.53138	7.30378	8.59991	7.96578	7.49985	7.63662	7.49185	7.29462	7.53916	7.66534
NR2C2AP	nuclear receptor 2C2-associated protein	3.23729	0.990696	0.306027	2.09772	0.0636882	5.83289	6.67243	6.33985	6.10852	6.79442	6.72792	6.88264	7.40088	8.47573	8.26679	6.83289	7.04439	7.63662	6.65821	7.40088	7.43463
BAZ1A	bromodomain adjacent to zinc finger domain, 1A	3.23432	0.684932	0.21177	1.58553	0.0636882	8.60412	8.31371	7.55213	8.10753	8.40872	8.7378	9.23367	9.15324	9.10813	9.43405	8.37136	8.69912	8.97374	8.85451	8.79731	9.09753
ABCA3	ATP-binding cassette, sub-family A (ABC1), member 3	3.23305	1.97437	0.610682	5.05019	0.0636882	4.52356	5.85798	5.58496	5.49185	5.52356	5.2854	7.55459	8.36194	8.633	7.01123	5.64386	8.43879	8.16993	8.26679	4.52356	6.91886
MARCKSL1	MARCKS-like 1	3.2288	0.951057	0.294555	1.97705	0.0636882	11.3907	11.9281	10.7254	11.611	11.8396	12.0792	11.9961	12.9737	13.6992	12.5567	12.314	11.9837	12.4466	12.3197	12.9048	12.2726
SF3B4	splicing factor 3b, subunit 4, 49kDa	3.22722	0.687419	0.213007	1.64731	0.0636882	7.32193	7.52356	7.24793	7.50779	7.54689	7.97154	7.97728	8.22882	8.77808	8.88874	7.78136	7.93074	8.17991	7.93664	8.53916	7.83289
LSM5	LSM5 homolog, U6 small nuclear RNA associated (S. cerevisiae)	3.22618	0.970662	0.30087	1.91141	0.0636882	8.62571	8.21432	7.97728	7.56224	8.11894	9.26209	8.30378	9.42836	9.75822	9.65105	9.07146	8.82337	9.9571	9.15987	9.39232	9.0954
UCHL5	ubiquitin carboxyl-terminal hydrolase L5	3.22611	0.997373	0.309157	2.07201	0.0636882	6.58496	6.61471	5.88264	5.88264	6.6865	6.91886	6.94251	8.20457	7.62205	8.04439	7.35755	6.94251	7.54689	6.55459	8.15987	6.88264
FLAD1	FAD1 flavin adenine dinucleotide synthetase homolog (S. cerevisiae)	3.22603	0.644251	0.199704	1.5896	0.0636882	7.24793	7.65821	7.32193	7.13955	7.58496	7.7211	7.56224	8.56986	8.2854	8.49985	7.62205	8.08746	8.15482	8.00562	8.41785	7.69349
CXADR	coxsackie virus and adenovirus receptor	3.22523	1.39032	0.431078	2.95419	0.0636882	5.97728	6.18982	5.49185	5.12928	6.52356	6.61471	7.78136	6.64386	9.25974	7.67243	7.47573	7.67948	6.32193	6.30378	7.36632	7.27612
C16orf61	chromosome 16 open reading frame 61	3.22519	0.811628	0.251652	1.72629	0.0636882	8.29921	7.91289	7.48382	7.20945	7.45943	8.41363	8.08215	8.61471	8.59619	9.06878	8.33985	8.74483	8.55842	7.98868	9.1267	8.96
BLVRA	biliverdin reductase A	3.22268	1.17893	0.365822	2.3953	0.0636882	7.81378	8.15482	7.81378	7.44294	8	8.95128	8.85175	10.2348	8.82655	8.57743	8.26679	9.90839	9.42626	10.242	8.59991	9.14975
TBPL1	TBP-like 1	3.22239	0.656101	0.203607	1.55915	0.0636882	6.96578	7.40939	6.56986	6.84549	7.18982	7.65105	7.2854	7.97728	8.42626	7.8009	7.69349	7.82655	7.71425	7.59991	7.55459	7.73471
PLXNA3	plexin A3	3.22061	0.791566	0.245781	1.7961	0.0636882	7.34577	7.1565	6.89482	7.47573	7.30073	6.81164	8.10852	8.51964	8.72679	8.40514	7.40939	7.77917	7.89482	7.2384	7.76155	7.71425
CD276	CD276 molecule	3.22052	1.13906	0.353689	2.36207	0.0636882	8.29002	7.27612	7.30378	7.13955	7.6865	7.37504	8.32643	8.60733	9.49185	9.82496	8.90689	8.93369	7.88264	7.52356	8.91886	8.09276
MTHFD2	methylenetetrahydrofolate dehydrogenase (NADP+ dependent) 2, methenyltetrahydrofolate cyclohydrolase	3.22047	1.02933	0.319621	2.07072	0.0636882	8.71877	7.60914	8.42705	7.34084	7.827	8.27972	8.76113	9.33254	9.7434	9.24106	8.09318	9.19744	9.27631	8.34965	9.90611	8.73002
TIMM23	translocase of inner mitochondrial membrane 23 homolog (yeast)	3.22022	0.792565	0.246121	1.73208	0.0636882	8.44708	8.25739	7.92481	8.13955	8.57365	9.14975	8.89178	8.82337	9.99859	9.7211	9.04439	9.2738	9.30606	8.63662	9.3015	9.08215
RFWD3	ring finger and WD repeat domain 3	3.21979	0.866051	0.268978	1.82764	0.0636882	6.02237	6.84549	6.16993	5.80735	6.6865	6.78136	7.35755	7.48382	7.43463	7.58496	6.74147	7.53916	7.29462	6.10852	7.62205	7.34873
PTPRK	protein tyrosine phosphatase, receptor type, K	3.21479	0.908865	0.282714	2.00324	0.0636882	7.86419	7.66534	7.53138	7.45121	8.08746	7.83289	8.65821	9.3443	9.68299	8.45533	8.48382	7.91886	7.97154	8.91588	8.93664	8.10852
BRD4	bromodomain containing 4	3.21154	0.71697	0.223248	1.67569	0.0636882	7.40088	8.00562	7.53138	7.7211	7.74819	8.22882	8.48382	8.58496	9.32418	8.9629	8.25739	8.06609	7.97728	8.25739	8.44708	8.53528
SOS1	son of sevenless homolog 1 (Drosophila)	3.21114	0.734269	0.228663	1.65654	0.0636882	7.54689	8.35315	7.60733	8.00562	8.29462	8.53916	9.06609	9.0607	9.33316	8.49985	8.51175	8.90989	8.87958	8.21917	8.36632	9.07414
GTPBP4	GTP binding protein 4	3.21048	0.745992	0.232362	1.70631	0.0636882	7.31288	7.47573	7.02237	6.93074	7.26679	7.80735	7.58496	8.33985	8.68299	8.41363	7.60733	8.21432	7.97728	7.33985	8.30378	8.02237
HIST1H2BE	histone cluster 1, H2be	3.21041	0.700647	0.218242	1.60034	0.0636882	7.70044	8.45533	8.07146	7.62205	8.32643	8.70736	8.31741	9.13186	8.37938	8.92778	8.51175	9	9.16993	8.93369	9.00843	9.09803
EIF4G2	eukaryotic translation initiation factor 4 gamma, 2	3.21018	0.614907	0.191549	1.50643	0.0636882	11.0038	10.9799	10.4027	10.3424	10.789	11.3736	11.3195	11.1871	11.9096	11.6283	11.373	10.9806	11.3217	11.4917	11.5244	11.5653
COPS2	COP9 constitutive photomorphogenic homolog subunit 2 (Arabidopsis)	3.20568	0.763183	0.238072	1.66673	0.0636882	9.74315	9.48985	8.69349	9.06609	9.03892	9.95274	9.46557	10.196	10.7372	9.95565	9.91289	9.96867	10.0768	10.5527	9.97011	10.1033
SERBP1	SERPINE1 mRNA binding protein 1	3.20514	0.775913	0.242084	1.76287	0.0636882	8.49985	8.83289	8.21432	8.46352	8.80735	8.98868	9.21189	9.99718	10.1611	9.14466	9.14211	9.44087	9.54303	8.52356	9.57932	9.35975
RPL26L1	ribosomal protein L26-like 1	3.20496	0.689578	0.215159	1.6	0.0636882	6.6865	6.24793	6.33985	6.14975	6.56986	7.19967	6.42626	7.16993	7.25739	7.21917	7.09803	7.58496	7.62205	7.12928	7.53138	7.17991
PPP2R2A	protein phosphatase 2, regulatory subunit B, alpha	3.2041	0.725625	0.226468	1.66182	0.0636882	8.40182	8.81717	8.1631	8.41758	8.73837	9.22753	9.06932	9.5738	10.255	9.52831	9.22968	9.16853	8.87253	9.16835	9.37504	9.2917
YARS	tyrosyl-tRNA synthetase	3.20267	0.685181	0.21394	1.61594	0.0636882	7.74819	7.35755	7.26679	7.01123	7.3837	7.96578	8.13955	8.3443	8.90087	7.93664	8.08746	7.53916	7.83289	8.09276	8.18488	8.34873
OAS2	2'-5'-oligoadenylate synthetase 2, 69/71kDa	3.20195	1.2721	0.39729	2.75568	0.0636882	8.02791	8.76487	8.20457	8.71768	8.47168	8.73471	10.2633	9.15735	9.633	9.13443	9.12153	11.0681	9.96867	10.6812	8.26209	10.3004
PSMD13	proteasome (prosome, macropain) 26S subunit, non-ATPase, 13	3.2014	0.706766	0.220768	1.60708	0.0636882	7.39803	7.16323	6.89885	6.44846	7.06967	7.73922	7.77917	7.43741	8.44984	8.03159	7.27302	7.9386	7.94642	7.76377	7.75489	7.88874
ARPC1A	actin related protein 2/3 complex, subunit 1A, 41kDa	3.19805	0.745372	0.23307	1.64643	0.0636882	8.05528	7.52356	7.20945	7.08746	7.76818	8.27612	8.02237	8.26209	8.86419	8.75822	8.17991	8.43463	8.41785	7.9542	8.90388	8.18982
TIMM10	translocase of inner mitochondrial membrane 10 homolog (yeast)	3.19725	0.690417	0.215941	1.59855	0.0636882	7.53916	7.61471	7.73471	7.04439	7.66534	8.29921	8.02791	8.64024	8.52748	7.73471	8.35755	8.31741	8.12928	8.58871	8.20945	8.86728
ACBD3	acyl-CoA binding domain containing 3	3.19073	0.767468	0.240531	1.64669	0.0636882	7	6.85798	5.9542	6.67243	6.94251	7.59246	7.07682	7.7211	7.88874	8.01681	7.50779	7.59246	7.65105	7.21917	7.98299	7.3837
B3GALNT2	beta-1,3-N-acetylgalactosaminyltransferase 2	3.18947	0.994919	0.311939	2.1391	0.0636882	7.11894	6.85798	6.59991	6.88264	6.96578	7.49185	7.72792	8.8392	8.45943	8.81057	7.73471	7.56986	7.21917	7.16993	8.62205	7.65821
DTX2	deltex homolog 2 (Drosophila)	3.18943	1.05055	0.329386	2.16692	0.0636882	6.30378	6.70044	6.22882	6.62936	7.57743	6.79442	7.46761	7.5157	8.92778	8.81057	7.43463	7.59246	7.16993	7.11894	7.67948	7.84549
VPS37A	vacuolar protein sorting 37 homolog A (S. cerevisiae)	3.18725	0.606646	0.190335	1.50883	0.0636882	7.8392	7.56224	6.88264	7.27612	7.7211	7.77479	7.83289	8.44708	8.51964	8.37938	8.16491	7.83289	8.10329	7.73471	8.13955	8.00562
PANK3	pantothenate kinase 3	3.18092	0.794953	0.249913	1.82369	0.0636882	7.40088	7.42626	7.17991	7.2384	7.3837	7.70736	7.98299	8.71425	9.04712	8.45533	8.02791	7.82655	8.15482	7.35755	8.56986	7.70736
CDC23	cell division cycle 23 homolog (S. cerevisiae)	3.18015	0.812989	0.255645	1.79814	0.0636882	7.91886	8.2384	7.7211	7.64386	8.03342	8.633	8.37938	9.03342	9.86728	8.74147	8.75822	8.87036	8.70044	8.07146	8.99435	9.02791
NDUFS5	NADH dehydrogenase (ubiquinone) Fe-S protein 5, 15kDa (NADH-coenzyme Q reductase)	3.17659	0.780959	0.245848	1.72881	0.0636882	9.89191	9.55678	9.57611	8.93413	9.32816	10.0839	9.81445	10.6074	10.8101	10.052	10.051	10.9793	10.7272	9.7919	10.3165	10.2782
MB21D1	Mab-21 domain containing 1	3.17562	0.737797	0.232331	1.73436	0.0636882	7.94837	7.63662	7.46761	7.6865	7.8392	7.90689	8.59246	8.62571	8.53916	9.0607	7.77479	9.14975	8.74483	7.91289	7.97728	8.47573
ZFAND1	zinc finger, AN1-type domain 1	3.17444	0.66836	0.210544	1.6371	0.0636882	7.3837	7.71425	7.33092	7.44294	7.44294	7.84549	7.7211	7.93664	9.07146	8.10329	8.35755	8.26209	8.30834	7.70736	8.49985	7.98299
SLC25A44	solute carrier family 25, member 44	3.17327	0.770877	0.242928	1.75622	0.0636882	7.84549	8.03892	7.46761	7.83289	8.0607	8.36194	8.58496	9.39232	8.84235	9.37069	8.49586	8.00562	8.5812	8.15482	9.03067	8.59619
CHI3L1	chitinase 3-like 1 (cartilage glycoprotein-39)	3.17287	2.44992	0.772145	7.1043	0.0636882	9.89482	6.45943	8.71425	9.59619	7.84549	6.55459	10.8098	14.1579	9.93958	9.53916	8.96	11.2842	10.0875	10.1306	10.6804	10.6847
RBM19	RNA binding motif protein 19	3.17216	0.769521	0.242585	1.74292	0.0636882	7.30378	8.07682	7.7211	8.0607	8.02237	7.56986	8.72792	7.79442	8.83605	7.85175	8.99718	8.76487	9.11894	8.52356	8.26679	8.73809
SNRPD3	small nuclear ribonucleoprotein D3 polypeptide 18kDa	3.16895	0.698432	0.220399	1.64218	0.0636882	7.47573	7.87036	7.26679	7.62205	7.70044	8.20457	7.67948	8.37938	9.1472	8.79766	8.19967	8.17493	8.30834	8.27146	8.42626	8.49985
CDK2AP1	cyclin-dependent kinase 2 associated protein 1	3.16602	0.668391	0.211114	1.61772	0.0636882	9.92481	9.81538	9.33316	9.78136	9.77972	10.1972	9.99577	10.0471	10.6502	10.8903	10.4635	10.1737	10.4073	10.6008	11.2192	10.2889
CDC42EP4	CDC42 effector protein (Rho GTPase binding) 4	3.16549	1.47162	0.464896	3.46018	0.0636882	5.78136	6.87036	6.39232	6.26679	6.75489	6.70044	7.26679	8.66534	10.0808	7.93664	6.39232	8.06609	7.44294	8.55075	7.33985	7.58496
MRPS34	mitochondrial ribosomal protein S34	3.16412	0.691084	0.218412	1.63876	0.0636882	7.47573	7.67948	7.13955	7.09803	7.72792	7.7879	7.47573	8	8.38802	8.24793	7.78136	8.45943	8.46352	7.88874	8.82018	8.23362
POLR2F	polymerase (RNA) II (DNA directed) polypeptide F	3.16368	0.692371	0.21885	1.67698	0.0636882	7.22882	7.14975	6.97728	6.90689	7.09803	7.31288	7.16993	8.12928	8.38802	8.43879	7.30378	7.87036	7.98868	7.65105	7.71425	7.39232
DDX21	DEAD (Asp-Glu-Ala-Asp) box polypeptide 21	3.1635	0.793213	0.250739	1.72862	0.0636882	7.71425	7.8413	6.96578	7.36048	7.80305	8.25739	8.38945	8.70851	8.99152	8.92085	8.34133	8.15819	8.30073	7.60486	8.7879	8.29921
ZNFX1	zinc finger, NFX1-type containing 1	3.16324	0.580651	0.183562	1.52524	0.0636882	6.94251	6.61471	6.94251	6.83289	7	7.11894	7.85798	7.96	7.86419	7.29462	6.9542	7.44294	7.54689	7.56224	7	7.40939
FTSJ2	FtsJ homolog 2 (E. coli)	3.15802	0.604138	0.191303	1.54619	0.0636882	6.75489	6.61471	6.72792	6.22882	6.93074	6.75489	7.01123	7.49985	8.03892	7.40088	7.01123	7.19967	7.50779	7	7.13955	6.91886
UCHL3	ubiquitin carboxyl-terminal esterase L3 (ubiquitin thiolesterase)	3.15579	0.778467	0.246679	1.73076	0.0636882	8.10329	7.86419	7.8009	7.56986	8.43879	8.59619	8.79116	8.69	8.93074	9.63844	8.67596	9.25503	8.0607	8.77479	9.09803	8.49185
DDX1	DEAD (Asp-Glu-Ala-Asp) box polypeptide 1	3.15497	0.709975	0.225034	1.61358	0.0636882	10.0136	10.3401	9.73796	9.8527	10.283	10.9437	10.6032	11.1415	11.6196	11.2912	10.5762	10.7178	10.712	10.7313	10.8761	10.7827
COPS5	COP9 constitutive photomorphogenic homolog subunit 5 (Arabidopsis)	3.15451	0.684954	0.217135	1.56481	0.0636882	8.67596	8.37938	7.75489	7.7879	8.08746	8.87652	8.21917	8.76818	9.25974	9.09803	8.89785	8.99152	9.07682	9.10591	8.94837	9.08746
EFTUD2	elongation factor Tu GTP binding domain containing 2	3.15108	0.727979	0.231025	1.71319	0.0636882	7.6865	7.58496	7.55459	7.06609	7.85175	7.80735	8.14975	8.633	9.42836	8.06609	8.12412	8.0607	8.0607	8.18982	8.44708	8.03892
POLR2H	polymerase (RNA) II (DNA directed) polypeptide H	3.15079	0.977922	0.310374	1.9625	0.0636882	6.87036	7.07682	6.67243	6.49185	7.22882	8.07682	7.37504	7.60733	9.13955	8.11894	7.83289	8.17493	8.14975	7.91886	8.62571	7.53138
HMGB2	high mobility group box 2	3.1503	0.98003	0.311091	1.96316	0.0636882	8.17493	8.48784	9.1267	7.73471	8.27146	9.18982	9.13955	10.1396	10.1674	9.48583	8.98584	9.25267	9.8392	8.65464	9.98726	9.12412
MYC	v-myc myelocytomatosis viral oncogene homolog (avian)	3.14794	1.44339	0.458519	3.39416	0.0636882	8.10003	8.22486	7.86243	7.28762	7.93812	8.20421	8.51858	11.2831	10.681	8.28172	8.97966	8.68041	8.64462	9.3282	10.1107	9.28792
PI4K2B	phosphatidylinositol 4-kinase type 2 beta	3.14748	0.834847	0.265243	1.81239	0.0636882	7.05528	6.9542	7.02237	6.55459	7.35755	7.82655	7.40088	7.69349	9.07948	7.96578	7.53916	8.21432	7.70736	8.01681	8.10852	7.90689
ATP11C	ATPase, class VI, type 11C	3.14529	0.753642	0.23961	1.70906	0.0636882	7.31288	8.24793	7.3837	7.75489	7.82018	7.45121	8.53916	8.92184	8.49586	8.0607	7.59246	9.13955	8.2384	8.37069	8.51964	8.27612
MINK1	misshapen-like kinase 1	3.14518	0.636477	0.202366	1.55738	0.0636882	8.03892	8.80413	8.14975	8.55459	8.37938	8.81698	9.31967	9.17493	9.37069	9.44501	8.5157	9.07948	8.56605	9.03892	8.98014	9.44708
MRPL45	mitochondrial ribosomal protein L45	3.14508	0.85206	0.270918	1.83774	0.0636882	7.24793	7.32193	7.11894	7.15987	7.90087	8.12928	7.87036	8.48784	9.3966	8.07146	8.33539	8.01123	8.82018	7.75489	8.29921	8.27146
RNF213	ring finger protein 213	3.14397	0.801315	0.254874	1.84524	0.0636882	7.22882	7.40939	7.08746	7.22882	6.85798	7.12928	8.9629	8.33985	8.16993	7.55459	7.48382	7.76818	7.50779	7.71425	7.50779	8.57365
PSMD4	proteasome (prosome, macropain) 26S subunit, non-ATPase, 4	3.14348	0.809836	0.257624	1.77094	0.0636882	7.24793	7.5157	6.80735	6.6865	7.35755	7.74819	7.67243	8.56224	8.55075	8.37069	7.30378	8.06609	8.41785	7.70044	8.19476	7.53138
EFS	embryonal Fyn-associated substrate	3.14315	0.888524	0.282686	1.96252	0.0636882	7.31288	6.89482	6.96578	6.83289	7.25739	6.76818	7.83289	6.90689	8.61839	8.19967	8.59619	8.16993	7.70736	7.65821	7.04439	8.20457
ELAVL1	ELAV (embryonic lethal, abnormal vision, Drosophila)-like 1 (Hu antigen R)	3.1397	0.723078	0.230301	1.69217	0.0636882	6.84549	7	6.98868	6.62936	7.01123	7.49985	7.40088	7.99435	8.57365	7.97728	7.60733	7.56224	7.30378	7.07682	8.00562	7.6865
DUSP11	dual specificity phosphatase 11 (RNA/RNP complex 1-interacting)	3.13598	0.798534	0.254636	1.75295	0.0636882	7.76155	8	7.34873	7.39232	7.88874	8.44708	8.3443	8.09276	8.93958	8.37069	8.41363	8.77479	9.20945	9.1267	7.88874	8.88874
ZBED3	zinc finger, BED-type containing 3	3.13492	1.20337	0.383861	2.58423	0.0636882	6.65821	6.82018	6.35755	7.31288	6.78136	7.30378	7.83289	8.44708	9.40301	6.76818	7.91289	8.50779	9.16239	7.52356	7.70736	7.49185
MED15	Mediator complex subunit 15	3.1334	0.653045	0.208415	1.61833	0.0636882	6.75489	7.18322	6.75043	6.6865	6.89482	7.0625	7.84967	7.44846	8.3634	7.81164	7.28848	7.30986	6.88671	7.31288	7.64145	7.50515
YWHAZ	tyrosine 3-monooxygenase/tryptophan 5-monooxygenase activation protein, zeta polypeptide	3.12896	0.647517	0.206943	1.53576	0.0636882	9.87498	9.96	9.3443	9.37069	9.80413	10.4898	10.1293	10.3565	10.8017	10.7515	10.7228	10.0674	10.102	10.4666	10.7004	10.4502
MAZ	MYC-associated zinc finger protein (purine-binding transcription factor)	3.12564	0.769853	0.246303	1.75898	0.0636882	8.19967	8.48784	8.15987	7.88264	8.35315	8.74483	8.51175	9.35535	9.13443	9.36632	9.33539	8.74819	8.96	8.3443	9.96434	9.02514
ATP5G1	ATP synthase, H+ transporting, mitochondrial Fo complex, subunit C1 (subunit 9)	3.12298	0.787093	0.252032	1.76078	0.0636882	8.96867	8.27612	8.32643	8.07682	8.74147	8.86109	8.87958	9.9901	9.37938	9.1267	8.99718	9.88417	9.61287	8.92778	9.77314	8.71768
STAT2	signal transducer and activator of transcription 2, 113kDa	3.12152	0.716037	0.229388	1.64892	0.0636882	7.12928	5.97728	6.37504	6.52356	6.58496	6.35755	7.90689	7.46761	7.11894	6.82018	6.76818	7.49985	7.01123	7.19967	6.74147	7.53916
JUP	junction plakoglobin	3.11997	1.11362	0.356931	2.48379	0.0636882	8.66888	9.24793	8.91588	8.84862	9.2503	9.33762	9.36851	9.50581	11.8952	10.1762	9.90238	9.85643	9.62022	10.973	9.99718	10.29
EPCAM	epithelial cell adhesion molecule	3.1183	2.32127	0.744402	3.77276	0.0636882	3.45943	8	6.78136	7.14975	8.29921	8.8392	8.24793	9.86109	10.5821	8.60363	10.0485	9.8009	9.72451	8.67948	10.5575	7.98868
PLK1	polo-like kinase 1	3.11791	1.14801	0.368198	2.34727	0.0636882	6.12928	7.06609	7.18982	5.90689	7.01123	6.91886	7.30378	8.44294	7.98868	8.76155	7.92481	7.42626	7.33985	6.80735	9.01402	7.50779
NRAS	neuroblastoma RAS viral (v-ras) oncogene homolog	3.11379	0.696721	0.223753	1.64972	0.0636882	8.98014	9.09011	8.81057	8.67596	9.10591	9.54496	9.633	10.1886	10.3869	9.72622	9.82018	9.50383	10.1306	9.26209	9.11114	9.55075
MRPS18C	mitochondrial ribosomal protein S18C	3.111	0.84951	0.273066	1.79377	0.0886892	8.28077	8.57743	8.13443	8	8.37938	9.34651	8.81057	9.01681	9.77479	8.61839	9.08215	9.68124	9.55267	10.098	9.16491	9.22641
F11R	F11 receptor	3.10297	0.84581	0.272581	1.80274	0.0886892	6.40939	6.93074	6.44294	6.10852	7.40939	6.96578	7.21917	7.96578	8.14975	8.36194	7.54689	7.10852	7.22882	7.58496	7.42626	6.97728
MRPS30	mitochondrial ribosomal protein S30	3.10252	0.649017	0.20919	1.59783	0.0886892	7.49185	8.08215	7.69349	7.59246	7.89482	8.18488	8.11374	8.8857	9.32193	8.30834	8.14975	8.51964	8.24793	8.224	8.37069	8.5812
TRAP1	TNF receptor-associated protein 1	3.10225	1.11678	0.359989	2.3145	0.0886892	6.35755	7.14975	6.88264	6.58496	7.73471	7.2854	7.76818	8.01681	9.46761	7.77479	7.56224	8.20457	8.65105	7.11894	8.89482	7.70044
PSMB1	proteasome (prosome, macropain) subunit, beta type, 1	3.10216	0.687315	0.22156	1.5288	0.0886892	9.75154	9.37504	8.96578	8.78463	9.29692	10.2842	9.79766	9.84862	10.2877	10.218	9.89633	9.9901	10.062	10.4605	10.2981	10.1111
PLEKHJ1	pleckstrin homology domain containing, family J member 1	3.10199	0.795548	0.256464	1.80137	0.0886892	6.82018	7.41785	7.03342	6.76818	7.33985	7.57743	7.57743	8.17991	7.74147	7.83289	7.48382	8.17991	8.00562	7.52356	9.13699	7.88874
FTSJ3	FtsJ homolog 3 (E. coli)	3.10135	0.739544	0.238459	1.68858	0.0886892	6.64386	7.60733	6.65821	7.17991	7.33985	7.35755	7.86419	8.04985	8.90989	7.64386	7.85175	7.53916	7.71425	7.48382	7.94251	7.70736
MANBAL	mannosidase, beta A, lysosomal-like	3.09802	0.64997	0.209802	1.52407	0.0886892	8.26679	8.40514	7.8392	7.74147	8.68299	8.94544	8.5812	8.92778	9.50978	8.66178	8.95128	9.06878	9.11894	8.9629	8.99435	8.85798
ATP5I	ATP synthase, H+ transporting, mitochondrial Fo complex, subunit E	3.09728	0.938418	0.302981	1.78104	0.0886892	9.80252	9.72451	8.96867	8.75154	9.34873	10.7117	9.63844	10.9447	10.5536	10.0755	10.6421	10.7591	10.5651	10.4512	10.933	10.3343
NFKBIA	nuclear factor of kappa light polypeptide gene enhancer in B-cells inhibitor, alpha	3.09699	1.20046	0.387623	2.64393	0.0886892	10.0534	10.0066	10.0318	9.60735	9.83256	10.1435	10.5411	11.5006	12.0249	10.94	10.1098	11.3877	11.6496	12.4721	9.71577	11.1216
CCNB1IP1	cyclin B1 interacting protein 1, E3 ubiquitin protein ligase	3.09683	0.615533	0.198763	1.50836	0.0886892	7.82018	8.26679	7.93074	8.06609	8.42626	8.89482	8.27146	8.65821	9.10329	8.62936	9.31288	8.90388	8.94251	8.90689	8.87652	8.89178
PSPC1	paraspeckle component 1	3.09585	0.660527	0.213359	1.55604	0.0886892	7.2384	7.56986	6.59991	7.76155	7.65105	7.67243	8.47168	7.73471	8.31741	8.07682	7.94837	8.29462	7.76155	7.61471	8.32643	8.21432
C11orf58	chromosome 11 open reading frame 58	3.09573	0.660151	0.213245	1.56009	0.0886892	9.98584	10.4273	9.77149	9.85953	9.99435	10.8265	10.3783	10.3253	11.2538	11.1222	10.4737	10.8681	11.0532	10.7185	10.8572	10.9929
DCBLD2	discoidin, CUB and LCCL domain containing 2	3.0952	1.04286	0.33693	2.03086	0.0886892	5.97728	6.59991	5.67243	5.61471	6.76818	7.15987	7.59991	7.11894	8.16993	7.32193	7.56224	7.40088	6.2854	7.27612	8.02237	6.65821
CCDC124	coiled-coil domain containing 124	3.09187	0.784657	0.253781	1.79616	0.0886892	7.56224	7.54689	7.34873	7.08746	7.57743	7.83289	7.37504	8.39232	8.76155	9.12928	8.04985	7.76155	7.98868	8.33985	8.57365	8.40088
BAZ1B	bromodomain adjacent to zinc finger domain, 1B	3.09043	0.714799	0.231294	1.63081	0.0886892	7.45121	7.8009	6.98868	7.37504	7.60733	8.2384	8.07146	8.83605	8.64024	8.37938	8.15482	7.76155	7.94837	8.11894	8.82655	8.17991
ISY1	ISY1 splicing factor homolog (S. cerevisiae)	3.09026	0.695133	0.224943	1.62449	0.0886892	6.50779	7.09803	6.33985	6.97728	7.15987	7.29462	7.26679	7.2384	8.01681	8.08746	7.42626	7.30378	7.59991	7.44294	8.20945	7.32193
PACRGL	PARK2 co-regulated-like	3.08878	1.01636	0.32905	1.96364	0.0886892	6.06609	6.90689	6.08746	6.18982	7.45121	7.48382	7.18982	7.78136	8.7211	7.05528	8.2854	7.84549	7.75489	7.2384	7.85798	7.40939
HIST1H1D	histone cluster 1, H1d	3.08258	0.592173	0.192103	1.51974	0.0886892	9.75489	9.82018	9.73471	9.30834	9.71596	10.1836	10.3761	10.6439	10.8017	10.1202	9.81538	10.2597	10.2058	10.0389	10.3685	10.821
VBP1	von Hippel-Lindau binding protein 1	3.08203	0.655672	0.21274	1.52753	0.0886892	7.79442	7.7879	7.47573	7.02237	7.53916	8.44708	7.87036	8.61102	8.25267	8.70736	8.02237	8.17493	8.3837	8.54689	8.47978	8.2854
ORC2	origin recognition complex, subunit 2	3.08143	0.647176	0.210025	1.57118	0.0886892	6.37504	6.62936	6.47573	7.05528	7.13955	7.14975	7.40088	7.64386	8.2384	7.39232	7.54689	6.91886	7.14975	7.35755	7.5157	7.34873
NCKAP1	NCK-associated protein 1	3.08039	0.935581	0.303722	1.89703	0.0886892	8.66888	8.53916	7.67243	7.91289	8.42206	9.28077	8.96867	9.19229	10.2633	9.82337	9.68299	8.8857	8.99152	8.99718	9.84078	8.87036
APOL4	apolipoprotein L, 4	3.07686	1.40416	0.456362	3.04649	0.0886892	6	6.83289	6.93074	6.88264	7.2854	6.78136	8.77149	8.37069	8.93074	8.54689	7.65105	8.24793	9.64746	5.97728	7.71425	8.03892
STIP1	stress-induced-phosphoprotein 1	3.07682	0.781053	0.253851	1.78498	0.0886892	7.40088	7.06609	7.08746	6.72792	7.45121	7.31288	7.88874	8.31741	8.79116	8.20457	7.79442	7.80735	8.17493	7.05528	8.18982	7.33092
ELAC2	elaC homolog 2 (E. coli)	3.07652	0.616435	0.200367	1.55485	0.0886892	6.62936	7.02237	6.83289	6.58496	6.94251	7.32193	7.44294	8.27146	7.27612	7.20945	7.02237	7.42626	7.42626	7.41785	7.74147	7.82018
PAWR	PRKC, apoptosis, WT1, regulator	3.07147	0.933363	0.303882	1.90126	0.0886892	7.67243	7.02237	6.04439	7.02237	7.3837	7.44294	7.76155	8.40514	8.80735	7.16993	7.85798	7.91289	8.02791	7.49985	8.59991	8.27146
SSB	Sjogren syndrome antigen B (autoantigen La)	3.0691	0.66969	0.218204	1.55133	0.0886892	8.19967	8.45943	7.62936	8.19476	8.51175	9.05528	8.89178	9.49586	9.53138	9.02791	8.89785	8.76818	8.97728	8.83605	9.02237	8.66534
NDUFS2	NADH dehydrogenase (ubiquinone) Fe-S protein 2, 49kDa (NADH-coenzyme Q reductase)	3.06714	0.732473	0.238813	1.61925	0.0886892	8.33092	8.17493	7.79442	7.65821	8.13955	9.05528	8.53528	9.26209	8.84235	9.34207	8.78463	8.5812	8.59991	8.86109	9.53138	8.90689
LYPLA1	lysophospholipase I	3.06683	0.659431	0.21502	1.57746	0.0886892	9.3837	9.44087	8.97154	9.01402	9.56605	9.98299	9.5216	9.95565	10.8001	10.2204	10.0553	9.88264	10.102	9.77643	10.3174	9.89482
TMEM30A	transmembrane protein 30A	3.06562	0.695425	0.226846	1.70357	0.0886892	8.84862	8.86109	8.77149	8.65464	9.01681	9.01123	9.76321	9.17243	10.716	9.67772	9.19722	9.47573	9.32867	9.2503	9.69174	9.28771
EIF2B1	eukaryotic translation initiation factor 2B, subunit 1 alpha, 26kDa	3.06353	0.621835	0.20298	1.55363	0.0886892	7.19998	7.53429	7.02704	6.82405	7.29803	7.60888	7.59728	7.95095	8.53071	7.31897	7.74456	8.08225	7.51941	7.92207	8.19189	7.8474
TXNL4A	thioredoxin-like 4A	3.05799	0.626039	0.204722	1.50632	0.0886892	7.50779	6.64386	6.79442	6.50779	7.10852	7.53138	7.16993	7.93074	7.55459	7.59991	7.7211	7.85175	7.69349	7.71425	7.94251	7.2384
ZC3H7B	zinc finger CCCH-type containing 7B	3.05765	0.687353	0.224798	1.6607	0.0886892	7.68182	7.61471	7.2127	7.49185	7.37214	7.84758	7.89482	8.74595	8.68182	8.17326	7.58246	8.24317	8.06788	8.84758	7.68416	8.32042
LARP4	La ribonucleoprotein domain family, member 4	3.05713	0.605864	0.198181	1.52599	0.0886892	6.75489	7.21917	6.74147	6.78136	7.43463	7.33092	7.76155	8.11374	8.16993	7.62936	7.70736	7.45121	7.05528	7.67243	7.45943	7.47573
FARSB	phenylalanyl-tRNA synthetase, beta subunit	3.05674	0.783413	0.25629	1.7707	0.0886892	7.40939	7.60733	7.30378	7.50779	8.03892	8.13443	8.13955	8.61839	9.18488	8.40088	8.69349	7.89482	8.18982	7.87652	9.2384	8.26679
DNAJC21	DnaJ (Hsp40) homolog, subfamily C, member 21	3.05389	0.705999	0.231181	1.56484	0.0886892	6.37504	6.83289	5.64386	6.71425	6.83289	7.26679	7.20945	7.46761	7.72792	7.24793	7.12928	6.91886	7.59991	7.13955	7.18982	7.53916
SCAF1	SR-related CTD-associated factor 1	3.05113	0.663122	0.217336	1.61822	0.0886892	7.43463	8.22882	7.72792	7.97728	7.75489	8.03892	8.45121	8.54303	9.31515	9.04985	8.21432	8.25267	8.08215	8.28077	8.75154	8.29462
YWHAG	tyrosine 3-monooxygenase/tryptophan 5-monooxygenase activation protein, gamma polypeptide	3.05106	0.926761	0.30375	2.05851	0.0886892	6.82018	6.79442	6.6865	6.32193	6.6865	6.89482	7.59991	8.66178	8.12412	8.2384	7.47573	7.21917	6.50779	7.09803	8.05528	7.29462
DYRK4	dual-specificity tyrosine-(Y)-phosphorylation regulated kinase 4	3.04803	0.68921	0.226117	1.59485	0.0886892	8.47978	8.18982	7.80735	7.71425	8.53138	8.81698	8.44294	8.90689	9.27845	8.51175	9.57743	8.99718	8.75822	8.96	8.83289	9.19229
PPRC1	peroxisome proliferator-activated receptor gamma, coactivator-related 1	3.04555	0.642327	0.210907	1.60344	0.0886892	6.78136	7.08746	6.90689	7.11894	7.05528	7.46761	7.44294	8.08215	8.58871	7.47573	7.49185	7.64386	7.43463	7.40939	7.48382	8.06609
DCUN1D1	DCN1, defective in cullin neddylation 1, domain containing 1 (S. cerevisiae)	3.04324	0.821977	0.270099	1.80698	0.0886892	6.58496	7.15987	6.85798	6.89482	7.56986	7.60733	7.57743	7.90689	8.66534	8.14466	8	7.48382	7.40088	7.62205	8.83605	7.70736
ABHD11	abhydrolase domain containing 11	3.04283	0.951689	0.312764	1.99871	0.0886892	5.9542	6.75489	6.35755	6.50779	7.24793	6.98868	6.88264	7.5157	7.52356	7.03342	6.84549	8.24317	8.39232	8.33985	7.76155	7.33092
RAD21	RAD21 homolog (S. pombe)	3.04139	0.614632	0.202089	1.53406	0.0886892	7.69349	7.77479	7.43463	7.41785	7.62205	8.31741	8.20457	9.02791	8.53916	8.29921	7.87036	8.15482	7.97154	8.18488	8.54303	8.45121
PITPNB	phosphatidylinositol transfer protein, beta	3.04003	0.667225	0.21948	1.65716	0.0886892	7.99435	8.03892	7.69349	7.85175	8.08215	7.90087	8.55459	8.80735	9.58496	8.84549	8.26679	8.16993	8.11374	8.2384	8.77149	8.58871
PHGDH	phosphoglycerate dehydrogenase	3.03667	1.345	0.442919	3.01734	0.0886892	7.59246	6.6865	6.80735	6.91886	7.11894	7	7.97728	8.17493	10.0056	6.74147	9.10066	8.70736	7.93664	7.16993	8.84862	8.99435
RBMX	RNA binding motif protein, X-linked	3.03597	0.600172	0.197687	1.51252	0.0886892	8.09803	8.81057	8.41785	8.50779	9.02514	8.87958	9.10066	9.71425	9.59991	9.01123	9.11374	8.96	9.25267	8.69	9.37938	9.41151
LARS	leucyl-tRNA synthetase	3.03555	0.838332	0.276172	1.83804	0.0886892	7.41785	8.09276	7.20945	7.82018	8.02791	8.27146	8.38802	9.67772	8.76155	8.71768	8.55459	8.00562	8.44294	8.11894	9.27845	8.50383
CTSL1	cathepsin L1	3.03517	0.984019	0.324205	2.05511	0.0886892	8.96193	8.07325	8.02422	7.88468	7.70966	8.52487	9.09364	9.67184	8.76487	10.3268	8.52878	9.53916	9.28694	8.97059	9.45533	8.16658
HN1	hematological and neurological expressed 1	3.03366	0.846963	0.279189	1.80116	0.0886892	8.64644	7.82712	7.99916	7.24523	8.05086	8.48415	8.35392	9.13667	9.60405	9.59577	8.72362	9.00475	8.29477	8.41186	8.97348	8.79236
CNIH4	cornichon homolog 4 (Drosophila)	3.03362	0.980297	0.323144	2.07368	0.0886892	8.81698	8.51175	7.97154	7.85175	8.03892	8.76155	8.98014	10.0251	9.9571	10.2479	9.32193	8.59619	9.40301	8.71768	9.39017	8.41785
GOT2	glutamic-oxaloacetic transaminase 2, mitochondrial (aspartate aminotransferase 2)	3.03359	0.749026	0.246911	1.69543	0.0886892	8.10852	8.26209	7.7879	7.66534	8.16993	8.75489	8.48784	8.87344	9.0607	9.09011	8.56224	9.13186	9.0634	8.01123	9.60548	8.85175
FAR1	fatty acyl CoA reductase 1	3.03298	0.940376	0.31005	2.07794	0.0886892	7.02237	6.45943	6.70044	6.59991	7.31288	6.67243	7.79442	7.30378	9.18488	8.12928	7.53138	7.45943	7.20945	6.93074	8.07146	7.73471
EFR3A	EFR3 homolog A (S. cerevisiae)	3.03235	0.651169	0.21474	1.57447	0.0886892	7.90087	8.52748	7.87652	7.96	8.50779	8.64746	8.75154	8.82972	9.63481	8.88874	8.36632	9.02237	8.94837	8.43463	9.11634	8.8857
THOC3	THO complex 3	3.02908	0.892774	0.294735	1.94342	0.0886892	7.74819	7.64386	7.56986	7.37504	8.04439	8.37938	7.92481	8.30834	9.66534	9.04712	8.13955	8.37069	9.18735	8.14466	9.06878	9.00562
TMEM237	transmembrane protein 237	3.02662	1.00268	0.331286	2.02823	0.0886892	7.83289	7.90689	7.15987	7.24793	7.96	8.73471	8.28077	9.12412	9.97011	8.86419	9.45943	7.9542	8.37938	8.64386	8.73471	8.6865
GIPC1	GIPC PDZ domain containing family, member 1	3.02637	0.806997	0.266655	1.70395	0.0886892	5.75489	6.55459	6.10852	5.88264	6.30378	7.2384	6.65821	6.58496	7.65821	7.82655	7	6.91886	7.07682	6.87036	7.18982	7.35755
PGK1	phosphoglycerate kinase 1	3.02566	0.703698	0.232577	1.62454	0.0886892	11.9541	11.4151	11.2143	10.8794	11.3759	11.9346	11.98	12.3949	12.4625	12.9618	11.6787	11.9751	12.1294	11.874	12.3081	11.8947
TXN	thioredoxin	3.02562	1.15884	0.38301	2.1758	0.0886892	11.236	11.3767	10.8057	10.3977	11.5641	12.5703	11.6124	13.5535	13.2278	12.8855	11.9363	12.8098	12.0116	11.9469	12.7626	12.0931
ID2	inhibitor of DNA binding 2, dominant negative helix-loop-helix protein	3.02386	0.941762	0.311444	2.0613	0.0886892	8.32643	8.11374	7.90689	7.64386	8.38802	8.11894	9.28309	9.37069	9.67419	9.92481	8.42206	8.35315	7.93664	9.50184	8.69349	9.08746
CRLS1	cardiolipin synthase 1	3.02186	0.742474	0.245701	1.55865	0.0886892	6.62936	6.33985	5.58496	6	6.14975	7.40088	6.70044	7.39232	7.33092	6.96578	7.02237	7.03342	6.97728	7.46761	7.07682	6.96578
HIST1H2BF	histone cluster 1, H2bf	3.02167	0.821257	0.271789	1.70248	0.0886892	10.4998	10.5304	10.7074	9.39017	10.5127	11.2396	10.6119	11.5699	11.1105	11.4481	11.0279	10.933	11.5201	11.3493	11.6457	11.7964
COMMD2	COMM domain containing 2	3.02042	0.757225	0.250702	1.71165	0.0886892	7.45121	7.49985	7.10852	6.80735	7.49985	7.97728	7.63662	7.88874	8.59619	8.04439	8.16491	7.82655	7.67243	8.62936	8.94837	8.07146
CD9	CD9 molecule	3.01916	0.968214	0.32069	1.84857	0.0886892	10.3117	10.1344	9.48784	8.99435	10.014	11.0694	11.1911	10.4656	11.6698	10.6883	11.5191	11.0993	10.1849	10.7557	10.9944	11.1338
GARS	glycyl-tRNA synthetase	3.01608	0.709186	0.235135	1.65826	0.0886892	7.06609	6.26679	6.08746	6.33985	6.59991	6.72792	7.32193	7.18982	8.09276	7.66534	7.18982	7.17991	6.72792	6.76818	7.25739	6.84549
PSME3	proteasome (prosome, macropain) activator subunit 3 (PA28 gamma; Ki)	3.01596	0.781057	0.258975	1.76876	0.0886892	8.71081	9.45943	9.25503	8.79442	9.57365	9.54496	9.74315	9.8392	11.1662	10.3597	9.81698	9.75489	9.69174	9.91588	10.1911	9.56224
IFIT2	interferon-induced protein with tetratricopeptide repeats 2	3.01325	1.47354	0.489019	3.48611	0.0886892	7.52356	6.89482	6.80735	7.49185	7.10852	7.03342	8.79442	8.83605	8.8009	7.45121	7.75489	9.98299	9.42206	10.2562	7.01123	7.85798
SDCCAG3	serologically defined colon cancer antigen 3	3.01248	0.791372	0.262698	1.78394	0.0886892	6.47573	6.87036	6.12928	5.97728	6.39232	6.64386	6.89482	7.70044	7.62936	7.42626	6.45943	7.59246	6.74147	6.50779	7.73471	7.37504
GTF2A2	general transcription factor IIA, 2, 12kDa	3.00937	0.719073	0.238945	1.60009	0.13569	8.633	8.7039	8.01681	7.82018	8.45943	9.22882	8.59619	9.12153	9.65105	9.51175	8.96	8.98584	9.35535	9.35755	9.49985	8.92184
NDUFAB1	NADH dehydrogenase (ubiquinone) 1, alpha/beta subcomplex, 1, 8kDa	3.00811	0.747526	0.248504	1.63117	0.13569	8.67596	8.58496	8.20945	7.84549	8.36632	9.36851	8.76155	9.45327	8.93074	9.44708	9.224	9.66888	9.51767	8.66534	9.64566	9.24555
SDHB	succinate dehydrogenase complex, subunit B, iron sulfur (Ip)	3.00758	0.670222	0.222844	1.59838	0.13569	8.69349	8.26679	8.21432	7.93664	8.45121	8.92778	8.75154	9.32643	9.54882	9.08746	8.47978	9.52356	9.19722	8.53528	9.29921	9.10329
RAB25	RAB25, member RAS oncogene family	3.00564	1.52657	0.507901	2.7449	0.13569	6.62936	8.49586	7.70044	7.45121	8.96	9.20457	8.89785	7.44294	10.6175	10.0444	9.86573	9.74483	10.1898	9.95855	9.8933	9.34651
C19orf28	chromosome 19 open reading frame 28	3.00489	0.607469	0.20216	1.52857	0.13569	7.30378	6.6865	6.40939	6.59991	6.98868	6.67243	7.7211	7.80735	7.5157	7.8009	6.83289	7.45121	7.11894	7.06609	7.40939	7.11894
PRIC285	peroxisomal proliferator-activated receptor A interacting complex 285	3.00448	0.810423	0.269738	1.85686	0.13569	7.88874	7.71425	7.55459	7.82018	7.49985	8.11374	8.53138	8.51964	8.38802	7.91289	7.88874	9.31967	8.91289	9.48784	8.0607	8.73471
EXOSC4	exosome component 4	3.00439	0.588266	0.195802	1.533	0.13569	6.94251	7.24793	7.04439	6.70044	7.11894	7.31288	6.98868	7.9542	8.37504	7.53916	7.49185	7.40088	7.69349	7.8009	7.66534	7.58496
ANAPC10	anaphase promoting complex subunit 10	3.00389	0.805696	0.268218	1.66431	0.13569	6.80735	6.88264	6.58496	6.16993	6.87036	7.96578	7.19967	7.36632	8.45533	7.47573	7.37504	7.74147	7.91886	7.72792	7.67948	7.91886
WDR12	WD repeat domain 12	3.003	0.678231	0.225851	1.64006	0.13569	7.60733	7.91886	7.88264	7.49185	8.00562	8.26679	8.07146	8.9542	9.29462	8.55075	8.6865	8.14466	8.20457	8.23362	8.98299	8.28077
FBXO28	F-box protein 28	2.99977	0.605566	0.201871	1.55641	0.13569	7.53916	7.64386	7.30378	7.43463	7.8009	7.84549	7.90087	8.67596	8.65105	8.69349	7.9542	8.19967	8.12412	7.56224	8.30378	7.93664
KRT13	keratin 13	2.99952	1.96071	0.653674	5.31355	0.13569	8.21432	8.66888	7.41785	7.06609	8.55459	7.90087	9.6987	9.56224	12.1478	8.81698	11.2574	11.0341	10.6926	9.77314	7.11894	9.20945
PDHX	pyruvate dehydrogenase complex, component X	2.99861	0.836222	0.27887	1.82984	0.13569	7.07682	7.52356	6.58496	6.96578	7.3837	7.76818	7.80735	7.24793	9.12412	8.37069	7.96578	8.02791	7.70736	7.86419	8.48784	7.93074
TYK2	tyrosine kinase 2	2.99676	1.07038	0.357181	2.41286	0.13569	7.16993	7.29462	7.20945	6.87036	7.24793	6.93074	7.82655	8.85798	9.80896	8.69349	7.49985	8.10329	8.24317	7.78136	7.04439	8.04985
TANK	TRAF family member-associated NFKB activator	2.99499	0.763908	0.255062	1.77228	0.13569	7.49985	7.39232	6.83289	7.32193	7.3837	7.52356	8.18488	8.23362	8.98584	8.27146	7.73471	8.13955	8.55842	7.8009	7.09803	7.88874
FNDC3B	fibronectin type III domain containing 3B	2.99287	1.10484	0.369156	1.94402	0.13569	8.93369	7.12928	6.70044	6.90689	7.15987	8.01123	8.76487	8.29462	9.24317	9.50581	8.37504	8.23362	8.29462	7.74147	8.86728	8.46352
C12orf45	chromosome 12 open reading frame 45	2.9924	0.791275	0.264428	1.75296	0.13569	6.85798	7.03342	6.14975	6.62936	7.16993	7.37504	7.48382	7.18982	8.47978	7.26679	7.74147	7.79442	8.31741	7.25739	7.22882	7.84549
TPD52L2	tumor protein D52-like 2	2.98943	0.733179	0.245257	1.6173	0.13569	7.10852	6.47573	5.97728	6.08746	6.50779	7.24793	6.74147	7.43463	8.0607	7.30378	7.06609	7.08746	7.22882	7.53138	7.25739	7.29462
EIF2S2	eukaryotic translation initiation factor 2, subunit 2 beta, 38kDa	2.98802	0.78239	0.261842	1.73422	0.13569	7.19967	6.80735	5.93074	6.75489	6.67243	7.17991	7.31288	7.3837	8.53916	7.70736	7.36632	8.03892	7.43463	7.27612	7.15987	7.17991
IPO7	importin 7	2.9849	0.656672	0.219998	1.59092	0.13569	7.3837	7.12928	6.71425	6.55459	7.04439	7.46761	7.3837	7.72792	8.67948	7.76818	7.33092	7.61471	7.66534	7.61471	7.58496	7.6865
MRPS7	mitochondrial ribosomal protein S7	2.9834	0.710505	0.238153	1.63473	0.13569	7.57743	7.52356	7.53916	6.85798	7.67243	8.16993	8.13955	8.11374	8.90689	7.72792	8.05528	8.71081	7.72792	8.32643	8.40939	8.55459
SLC39A1	solute carrier family 39 (zinc transporter), member 1	2.98333	0.829815	0.27815	1.83577	0.13569	8.78136	8.02237	8.11374	7.84549	8.69	8.27146	9.01402	9.56605	9.62936	9.50978	8.33985	8.64746	9.98157	8.79766	9.01402	8.67243
MRPS15	mitochondrial ribosomal protein S15	2.98274	0.762053	0.255487	1.6781	0.13569	7.7999	7.16034	7.14262	6.64649	7.32024	7.92428	7.66526	8.2593	8.42484	7.88402	8.2091	8.35008	8.32856	7.16105	8.51147	8.14996
RALBP1	ralA binding protein 1	2.98127	0.807826	0.270967	1.80527	0.13569	8.3443	8.32643	7.70044	7.76155	8.47978	8.62571	8.53916	8.98014	10.0375	9.18735	8.49185	9.37938	8.81057	9.44915	8.80735	8.45943
HNRNPL	heterogeneous nuclear ribonucleoprotein L	2.98065	0.632634	0.212247	1.58045	0.13569	9.24317	9.14975	8.82972	9.01959	9.03342	9.61655	9.68299	10.1421	10.544	9.93221	9.41363	9.59059	9.22159	9.49185	10.0196	9.77479
MYL6B	myosin, light chain 6B, alkali, smooth muscle and non-muscle	2.97995	0.853761	0.286501	1.86781	0.13569	7.60733	7.22882	7.05528	6.55459	7.20945	7.70736	7.79442	8.81698	8.31741	7.52356	9.03067	7.65821	7.60733	7.67948	7.97154	8.40939
HIST1H3J	histone cluster 1, H3j	2.97637	1.04372	0.350668	1.85384	0.13569	10.0768	9.89633	11.3078	8.75489	10.2167	10.8494	11.0828	11.84	11.421	11.5172	10.9491	11.2621	11.5584	10.3934	10.8933	11.3565
LGR4	leucine-rich repeat containing G protein-coupled receptor 4	2.97583	1.28498	0.431806	2.87081	0.13569	6.08746	6.37504	5.61471	5.9542	6.12928	6.42626	6.56986	6.49185	8.98584	7.92481	7.40939	5.64386	7.45121	7.96578	7.94251	7.44294
ZNF131	zinc finger protein 131	2.97375	0.796043	0.26769	1.814	0.13569	6.64386	6.70044	6.12928	6.30378	6.88264	7.01123	6.89482	7.69349	8.62571	7.62936	7.33092	7.01123	7.52356	6.91886	7.32193	7.12928
PURB	purine-rich element binding protein B	2.9736	0.645007	0.216911	1.61416	0.13569	7.34873	7.58496	7.67948	7.27612	7.71425	7.67948	8.224	8.61471	8.87958	8.42206	7.85798	8.13443	7.71425	7.45943	8.18488	8.43045
TNFAIP3	tumor necrosis factor, alpha-induced protein 3	2.97226	1.26224	0.424672	2.80892	0.13569	8.25739	8.69349	8.20131	7.80521	8.48113	8.61961	9.35535	9.99812	10.8593	10.4298	8.93566	8.72792	9.01681	10.8447	8.17991	9.70506
NSMCE2	non-SMC element 2, MMS21 homolog (S. cerevisiae)	2.96938	0.808054	0.272129	1.74672	0.13569	6.70044	7.35755	6.62936	6.20945	7.26679	7.50779	7.41785	7.49985	8.30378	7.66534	7.31288	7.85175	8.71425	7.56986	7.40939	7.7879
CEP135	centrosomal protein 135kDa	2.96921	0.86651	0.291831	1.88444	0.13569	6	6.76818	5.85798	6.61471	6.74147	6.70044	6.89482	8.04439	7.55459	6.82018	6.35755	7.61471	7.06609	8.03892	7.63662	7.10852
TNFSF10	tumor necrosis factor (ligand) superfamily, member 10	2.96808	1.196	0.402954	2.53822	0.13569	9.20996	8.15846	7.88532	8.36726	9.05814	9.2914	9.81392	9.18832	11.8106	9.20663	9.99931	10.1822	9.7377	10.0345	9.30804	9.29635
PPP4R2	protein phosphatase 4, regulatory subunit 2	2.96751	0.760275	0.2562	1.68527	0.13569	7.66534	7.76818	6.82018	7.22882	7.55459	8.17493	8.02237	8.92481	8.85487	8.45533	8.24793	7.49185	8.37938	7.9542	8.33539	8.29002
CNOT2	CCR4-NOT transcription complex, subunit 2	2.96614	0.713906	0.240685	1.59413	0.13569	8.14975	8.32643	7.16993	7.96	8.08746	8.76487	8.73809	8.59246	9.18488	8.59991	8.93074	8.54689	8.38802	9.21432	8.48382	9.224
CLDN12	claudin 12	2.96345	1.0918	0.368423	2.148	0.13569	6.45943	5.97728	5.67243	6.04439	6.72792	7.45943	6.96578	7.41785	8.58871	7.98299	7.76155	7.27612	7.19967	6.59991	8.2854	6.74147
PKDCC	protein kinase domain containing, cytoplasmic homolog (mouse)	2.963	2.21561	0.747761	7.18529	0.13569	6.08746	6.98868	6.18982	6.80735	6.91886	6.12928	8.29462	10.0553	10.2691	7.48382	6.35755	10.7202	9.66534	9.9542	5.85798	8.70044
ATP1B1	ATPase, Na+/K+ transporting, beta 1 polypeptide	2.96249	0.95469	0.322259	1.88571	0.13569	5.85798	6.72792	6.04439	6.9542	7.47573	7.26679	7.63662	8.24793	8.2384	8.2384	7.65105	7.8009	6.74147	7.32193	7.79442	7.08746
DSC2	desmocollin 2	2.95964	1.55933	0.526864	4.00196	0.13569	6.93074	7.01123	6.37504	6.10852	6.96578	6.39232	8.19967	10.3815	7.25739	7.14975	7.59991	7.90689	9.0607	9.77479	7.07682	7.49185
KLHDC7B	kelch domain containing 7B	2.95635	1.19799	0.405225	2.51918	0.13569	6.52356	7.11894	7.37504	7.39232	7.7879	7.88264	8.86728	8.67243	7.01123	9.06878	7.71425	9.91737	8.27612	9.11114	7.96	8.84862
MCCC2	methylcrotonoyl-CoA carboxylase 2 (beta)	2.95462	1.15339	0.390368	2.42469	0.13569	6.49185	7.16993	7.08746	6.94251	7.65821	7.67243	8.06609	8.98584	9.27612	7.54689	8.02237	8.89482	9.03892	6.89482	8.88264	7.62936
PON2	paraoxonase 2	2.95459	0.867422	0.293584	1.81772	0.13569	7.25739	6.80735	6.10852	6.67243	7.12928	7.66534	7.43463	7.74147	8.16491	8.47573	7.82018	7.04439	8.52748	7.21917	7.91886	7.72792
RELB	v-rel reticuloendotheliosis viral oncogene homolog B	2.9508	0.866067	0.293503	1.96985	0.13569	7.81378	8.23362	7.89482	7.85798	7.94251	8.11374	8.44294	9.34651	9.37721	8.47168	8.0607	9.07948	9.11114	9.87652	7.93074	8.72451
NDUFA5	NADH dehydrogenase (ubiquinone) 1 alpha subcomplex, 5, 13kDa	2.95048	0.625017	0.211835	1.52705	0.13569	7.07682	7.8392	7.24793	7.58496	7.81378	8.16491	7.9542	8.63662	8.81057	8.46352	7.98299	8.14975	8.18488	7.8009	8.33985	8.13955
APOBEC3G	apolipoprotein B mRNA editing enzyme, catalytic polypeptide-like 3G	2.94873	0.783352	0.265657	1.74274	0.13569	9.05528	9.56605	9.66888	9.33762	9.26209	10.2456	10.744	10.5078	10.1241	9.59805	9.99718	10.4346	10.3376	10.4367	9.6987	11.1805
SHFM1	split hand/foot malformation (ectrodactyly) type 1	2.94857	0.771319	0.26159	1.66098	0.13569	8.15987	8.09276	7.49985	7.49185	7.98868	8.94251	8.16993	8.66888	8.98299	9.3443	8.76155	8.45533	8.65821	9.46964	8.87652	8.61839
MRPL12	Mitochondrial ribosomal protein L12	2.94777	0.709227	0.240598	1.69866	0.13569	7.61716	8.10154	7.82443	7.69581	8.32793	8.08569	8.15144	8.79658	9.77479	8.50779	8.45258	8.85071	8.68182	8.65583	8.52617	8.11548
XRCC4	X-ray repair complementing defective repair in Chinese hamster cells 4	2.94702	0.724315	0.245779	1.63329	0.13569	7.38493	7.16181	6.47075	6.66227	7.34577	7.70905	7.76715	8.08539	8.51982	7.72816	7.70258	7.80342	8.17695	7.03225	7.82027	7.83146
FADD	Fas (TNFRSF6)-associated via death domain	2.94498	1.15382	0.391793	2.51683	0.13569	7.82655	8.25739	8.09276	7.83289	8.24317	8.90989	8.73471	8.84235	9.31741	10.1267	8.61102	9.224	8.45121	8.92481	10.5167	10.7271
WHSC1L1	Wolf-Hirschhorn syndrome candidate 1-like 1	2.94453	0.666977	0.226514	1.61229	0.13569	7.37504	7.83289	7.25739	7.78136	8.12928	7.79442	8.59619	8.62936	9.10852	8.3966	8.19476	8.61839	8.13443	7.59246	8.15987	8.18982
MRPL36	mitochondrial ribosomal protein L36	2.94423	0.816029	0.277162	1.7238	0.13569	7.91289	7.25739	6.75489	6.89482	6.93074	8.00562	7.41785	8.11374	8.53916	8.14975	7.94837	8.35755	8.633	7.7211	8.62205	7.58496
MARCH7	membrane-associated ring finger (C3HC4) 7	2.94281	0.614962	0.208971	1.5737	0.13569	8.06076	8.19419	7.79263	8.11213	8.18098	8.45169	8.97043	8.90742	9.55581	9.07538	8.38438	8.71202	8.4415	8.21858	8.766	8.43874
KIAA1522	KIAA1522	2.93804	1.20504	0.41015	2.23814	0.13569	6.64386	8.14466	7.70044	7.27612	8.3443	8.9571	9.21675	9.68825	10.1824	7.90087	8.87652	8.81057	9.10066	8.23362	8.8392	9.64566
NXN	nucleoredoxin	2.93577	1.10354	0.375893	2.42561	0.13569	7.33985	7.30378	6.40939	7	6.94251	6.87036	7.91886	9.32193	8.2384	8.00562	7.34873	7.47573	8.48382	9.33985	6.93074	7.74819
ZNF561	zinc finger protein 561	2.93554	0.646863	0.220356	1.60683	0.13569	7.11894	7.17991	6.67243	7.05528	7	7.43463	7.50779	7.98868	8.37504	7.35755	7.73471	7.10852	7.53138	8.20457	7.35755	8.07146
NSUN2	NOP2/Sun domain family, member 2	2.93388	0.617135	0.210348	1.56779	0.13569	6.80735	7.40939	7.08746	7.19967	7.49985	7.20945	7.98299	8.3443	8.40939	8	7.46761	7.6865	7.60733	7.32193	8.03342	7.33985
POLR2D	polymerase (RNA) II (DNA directed) polypeptide D	2.93299	0.661317	0.225475	1.5966	0.13569	7.52356	7.74147	6.94251	7.29462	7.53138	7.99435	7.74147	8.39232	9.0607	8.19967	7.8009	7.77479	8.27146	8.13955	8.15987	8.11894
MRPL37	mitochondrial ribosomal protein L37	2.93267	0.736291	0.251065	1.75604	0.13569	7.05528	7.07682	6.93074	6.80735	7.05528	7.15987	7.37504	8.25267	8.37504	7.54689	7.83289	7.76155	7.78136	6.6865	8.40939	7.48382
SRP9	signal recognition particle 9kDa	2.93093	0.861468	0.293924	1.84288	0.13569	9.18239	9.74819	9.31967	9.0634	9.74315	10.2969	9.77479	10.6375	10.8408	10.8895	10.3231	10.4378	11.1066	9.59991	10.813	9.78136
KPNB1	karyopherin (importin) beta 1	2.92915	0.754279	0.257508	1.72222	0.13569	6.45943	6.82018	6.12928	6.24793	6.62936	7.20945	7.2854	7.71425	8.44708	6.9542	6.91886	6.97728	7.07682	7.44294	7.29462	7.25739
PBX1	pre-B-cell leukemia homeobox 1	2.92894	1.30429	0.445311	3.04908	0.13569	6.10852	6.75489	6.44294	6.72792	6.70044	6.96578	7.29462	9.20701	9.70217	7.67948	7.80735	6.96578	6.96578	7.78136	8.75154	7.05528
CNP	2',3'-cyclic nucleotide 3' phosphodiesterase	2.92886	0.697866	0.238272	1.64585	0.13569	8.33539	7.88264	7.53916	7.45943	7.50779	8.08215	8.43463	8.49586	9.25503	8.25739	8.05528	9.10066	8.15482	8.77479	8.02237	8.43879
DNPEP	aspartyl aminopeptidase	2.92476	0.601892	0.205792	1.51059	0.13569	7.2384	7.42626	7.50779	7.59991	8.18488	8	8.03342	8.40088	8.71768	8.5157	8.36194	7.63662	8.10852	8.45943	8.45533	7.92481
NUAK1	NUAK family, SNF1-like kinase, 1	2.9231	1.0372	0.35483	2.28933	0.13569	6.64386	6.52356	5.75489	6.08746	6.24793	5.90689	7.03342	7.15987	8.56224	7.41785	8.46352	7.13955	6.65821	6.50779	6.47573	6.89482
C12orf65	chromosome 12 open reading frame 65	2.92256	0.697942	0.238812	1.65423	0.13569	7.06609	7.76818	6.79442	7.36632	7.57743	7.43463	7.6865	7.98299	8.88874	7.80735	8.13443	7.94251	7.70044	7.62205	8.68299	7.87652
IFIT1	interferon-induced protein with tetratricopeptide repeats 1	2.92248	2.2241	0.761031	8.43602	0.13569	7.33985	6.96578	6.89482	7.86419	6.91886	7.6865	9.44915	8.85798	8.95128	6.97728	8.41363	11.9961	11.3504	11.914	7.66534	9.44915
HSPA1B	heat shock 70kDa protein 1B	2.91946	0.919205	0.314854	2.02796	0.13569	8.49586	9.08746	8.31741	8.42626	8.93369	9.11374	8.77808	9.40727	10.9672	10.1737	9.85331	9.3837	10.0782	9.28771	9.46352	9.09011
LARP6	La ribonucleoprotein domain family, member 6	2.91791	1.28504	0.440398	2.85903	0.13569	6.68884	6.59792	5.73663	5.81935	6.3224	7.00886	6.55896	7.44962	9.52776	7.55778	8.66322	7.30312	6.91202	8.30674	6.95077	7.24375
PDAP1	PDGFA associated protein 1	2.91717	0.826476	0.283314	1.8151	0.13569	7.81378	8.03892	7.49985	7.12928	8.04985	8.30834	8.31741	8.98584	9.48985	9.13955	7.8392	8.69697	8.97154	8.00562	8.46761	8.41785
GPR137B	G protein-coupled receptor 137B	2.91676	0.650803	0.223125	1.58034	0.13569	7.13955	6.75489	6.16993	6.22882	6.56986	6.62936	7.19967	7.83289	7.8392	7.49985	7.02237	6.74147	7.18982	6.80735	7.09803	7.09803
FAM103A1	family with sequence similarity 103, member A1	2.91614	0.582095	0.199611	1.50142	0.13569	6.84549	7.21917	6.76818	6.96578	7.19967	7.65105	7.35755	7.6865	8.3837	7.70736	7.87652	7.48382	7.70736	7.9542	7.50779	7.2384
RPLP0	ribosomal protein, large, P0	2.91529	0.864215	0.296443	1.82961	0.13569	13.8733	13.3019	13.0495	12.7097	13.2257	14.0371	13.3204	13.9814	14.8688	13.6673	14.5418	14.0708	14.7918	14.7527	13.9234	14.3857
ARPP19	cAMP-regulated phosphoprotein, 19kDa	2.91474	0.581983	0.199669	1.53529	0.13569	9.2384	9.19722	8.92778	8.75154	8.81378	9.15228	9.43671	9.57932	10.5048	9.633	9.41785	9.69174	9.66	9.03342	9.64926	9.34873
COX17	COX17 cytochrome c oxidase assembly homolog (S. cerevisiae)	2.91438	0.811569	0.278471	1.70872	0.13569	8.77479	8.41363	8.08746	7.8009	8.3966	9.41574	8.69	9.21675	9.15228	9.65284	9.10591	9.00282	9.50184	9.65284	10.0914	8.86419
CAPN1	calpain 1, (mu/I) large subunit	2.91079	0.71291	0.24492	1.65531	0.13569	9.09803	9.80413	9.39446	9.21432	9.89178	10.0888	9.83131	10.2491	10.4073	11.2027	10.1749	10.098	10.1599	10.764	10.2715	9.78953
EPRS	glutamyl-prolyl-tRNA synthetase	2.90935	0.713257	0.24516	1.5597	0.13569	9.11374	8.91588	7.90689	8.33092	8.87344	9.5812	9.39017	10.0993	9.60363	9.51373	9.40301	9.20945	9.38154	9.19722	9.78463	9.41996
TEAD2	TEA domain family member 2	2.90833	1.30575	0.44897	2.98314	0.149049	6.39232	6.20945	6	6.2854	6.18982	5.75489	6.45943	8.24317	8.30378	8.96578	7.97154	7.60733	5.72792	7.03342	7.59246	6.53916
PSMB9	proteasome (prosome, macropain) subunit, beta type, 9 (large multifunctional peptidase 2)	2.90813	0.651467	0.224016	1.61103	0.149049	9.6987	10.151	9.8857	9.92184	10.403	10.207	11.0272	10.7228	10.1984	10.5401	10.2204	11.0444	10.8368	10.9571	10.0674	11.3454
FAM60A	family with sequence similarity 60, member A	2.90741	0.711549	0.244736	1.64434	0.149049	7.02237	7.7879	7.43463	7.52356	7.96	8.16993	7.84549	9.00843	8.75154	8.45943	8.62205	8.2854	7.7211	8.65821	8.26679	7.99435
PTK2	PTK2 protein tyrosine kinase 2	2.90606	0.934309	0.321503	1.96122	0.149049	7.40088	7.11894	6.45943	6.91886	7.36632	8.0607	7.69349	7.64386	9.48985	7.8392	7.90689	7.69349	8.31288	8.72792	8.04439	8.19967
HNRNPA2B1	heterogeneous nuclear ribonucleoprotein A2/B1	2.90592	0.873623	0.300635	1.84688	0.149049	8.93664	9.13699	8.60363	9.77643	9.92926	9.57554	9.69697	10.4115	10.722	10.8502	10.2155	9.66888	10.2143	9.73302	10.9469	9.5411
CRK	v-crk sarcoma virus CT10 oncogene homolog (avian)	2.9037	0.631121	0.21735	1.56517	0.149049	8.01681	7.19967	7.19967	7.29462	7.62936	7.6865	7.87652	8.89178	8.18982	8.61471	7.61471	8.08746	8.05528	7.93664	8.24317	7.84549
C17orf49	chromosome 17 open reading frame 49	2.89738	0.5799	0.200147	1.52761	0.149049	9.84078	10.3465	10.2264	9.76321	10.0607	10.1033	10.3619	10.7822	10.2842	10.8281	10.0901	10.6119	11.4083	10.6926	10.4273	10.8803
UXS1	UDP-glucuronate decarboxylase 1	2.89706	0.57656	0.199015	1.53277	0.149049	8.73809	8.94251	8.51964	8.9629	8.7039	8.9629	9.42417	9.40727	10.2021	9.69349	9.00562	9.36194	9.21675	9.56986	8.95128	8.98299
SNRPF	small nuclear ribonucleoprotein polypeptide F	2.8966	0.63152	0.218021	1.53168	0.149049	7.72878	8.8068	8.24497	7.98518	8.72195	8.36825	8.30082	8.72695	9.2336	8.95983	9.05264	8.86046	9.00869	9.13692	9.47639	8.65213
SMARCE1	SWI/SNF related, matrix associated, actin dependent regulator of chromatin, subfamily e, member 1	2.89499	0.844133	0.291584	1.73582	0.149049	7.06609	7.48382	6.20945	7.22882	7.39232	8.15987	7.82655	7.88874	9.15228	7.9542	8.224	7.60733	7.91886	8.13443	8.09276	8.20945
NUP54	nucleoporin 54kDa	2.89316	0.82612	0.285542	1.89554	0.149049	6.37504	6.97728	6.39232	6.78136	7.10852	7.03342	7.06609	7.89482	9.07146	7.57743	7.34873	7.2854	7.45943	7.25739	7.67948	7.40088
YBX1	Y box binding protein 1	2.89232	0.865416	0.299212	1.84865	0.149049	11.2923	11.2107	10.5622	10.6996	11.2258	11.8711	11.3304	12.4911	12.6649	11.9399	12.1163	11.6055	12.4236	10.9944	12.4263	12.098
SMG7	smg-7 homolog, nonsense mediated mRNA decay factor (C. elegans)	2.89148	0.585388	0.202452	1.50658	0.149049	6.90689	6.96578	6.22882	7.08746	7.08746	7.10852	7.14975	8.06609	7.89482	7.75489	7.2384	7.17991	7.2854	7.49985	7.56986	7.18982
TPR	translocated promoter region (to activated MET oncogene)	2.89131	0.920719	0.318444	1.93775	0.149049	7.8392	8.08746	6.76818	7.86419	8.2384	8.16993	8.80735	9.84078	9.41151	8.90989	8.3837	8.27612	8.54303	7.93074	8.94837	8.43463
ATP6V1B2	ATPase, H+ transporting, lysosomal 56/58kDa, V1 subunit B2	2.88998	0.668825	0.231429	1.6249	0.149049	10.4294	9.633	9.84392	9.60733	9.93369	10.0084	10.4073	10.9061	10.9816	11.381	10.4263	9.87498	10.1459	10.4696	10.5755	10.6129
E2F5	E2F transcription factor 5, p130-binding	2.88973	0.829447	0.287032	1.83302	0.149049	6.74147	6.24793	6.06609	5.90689	6.47573	7	6.44294	7.13955	8.35755	6.61471	7.49185	7.31288	7.44294	7.20945	7.47573	6.87036
MRPL18	mitochondrial ribosomal protein L18	2.88761	0.624961	0.216428	1.51287	0.149049	9.91588	9.93369	9.20212	9.03892	9.7039	10.1874	9.82337	10.2216	10.7322	10.3432	10.0417	10.2046	10.8098	10.1662	10.3674	10.1762
HMGXB4	HMG box domain containing 4	2.8863	0.845814	0.293044	1.91158	0.149049	6.83289	7.3837	7.01123	7.08746	7.74147	7.49985	7.82655	8.11374	9.47573	8.50779	8.04439	7.7211	7.91289	7.30378	8.27612	7.87036
NCLN	nicalin	2.88492	0.83748	0.290295	1.87905	0.149049	6.98868	6.62936	6.12928	6.64386	6.2854	6.88264	7.39232	7.61471	8.25739	7.96578	7.31288	6.65821	6.71425	6.97728	8.20457	7.20945
YRDC	yrdC domain containing (E. coli)	2.88477	0.693959	0.24056	1.65184	0.149049	7.91886	7.74819	7.13955	7.34873	7.61471	8.05528	7.85175	8.57743	9.24793	7.98299	8.17493	8.71081	8.07682	7.87036	8.44708	8.37504
C6orf115	chromosome 6 open reading frame 115	2.88245	0.931688	0.323228	1.87867	0.149049	6.02237	6.70044	5.72792	5.88264	6.06609	7.34873	6.87036	7.06609	8.22882	7.29462	7.45943	6.64386	6.88264	8.04439	6.89482	6.84549
ZC3H15	zinc finger CCCH-type containing 15	2.88245	0.627066	0.217546	1.52564	0.149049	9.63481	9.95274	9.26444	9.47371	9.57554	10.4284	9.87805	10.5137	10.927	10.4136	10.0098	10.207	10.3026	10.7748	10.0795	10.3805
C15orf23	chromosome 15 open reading frame 23	2.8817	0.722216	0.250621	1.72127	0.149049	6.40939	6.93074	6.67243	6.62936	7.05528	6.93074	6.70044	8.30834	8.08746	7.62936	7.13955	7.01123	7.14975	7.47573	7.76818	7.66534
C15orf63	chromosome 15 open reading frame 63	2.87954	0.753145	0.26155	1.64665	0.149049	8.30867	8.27242	7.84288	7.63909	8.57672	9.10389	8.28744	9.16105	9.46683	9.11925	8.96179	9.05611	9.64761	9.21456	8.98174	8.54119
CALR	calreticulin	2.87705	0.822531	0.285894	1.7389	0.149049	9.51175	8.44708	8.18982	8.12412	8.41363	9.13443	9.56415	9.73132	9.40301	9.37069	9.59059	9.01681	8.89785	9.3837	10.5137	9.12153
PDS5A	PDS5, regulator of cohesion maintenance, homolog A (S. cerevisiae)	2.87425	0.719529	0.250336	1.69362	0.149049	7.26679	7.49719	6.8413	7.24476	7.46216	7.88264	7.97919	8.63783	9.09979	7.63178	8.09276	7.89684	7.90087	7.53138	8.09803	7.98489
TNKS1BP1	tankyrase 1 binding protein 1, 182kDa	2.87167	0.753426	0.262365	1.78764	0.149049	7.72792	7.79442	7.2384	7.66534	7.69349	7.77479	8.19967	8.14466	9.37938	7.93664	7.97728	8.12928	9.01681	8.48382	7.79442	8.9629
MRPS33	mitochondrial ribosomal protein S33	2.87149	0.797126	0.277601	1.71192	0.149049	8.05528	8.08746	7.27612	7.22882	7.93664	8.633	7.73471	8.43045	8.89482	8.78463	8.63662	8.82337	9.51964	8.64386	8.5157	8.68299
STAU1	staufen, RNA binding protein, homolog 1 (Drosophila)	2.87102	0.576415	0.20077	1.50695	0.149049	6.91886	7.17659	6.76818	6.86625	7.39803	7.44846	7.74371	8.02237	8.33241	7.72338	7.87036	7.47032	7.30682	7.17659	7.6865	7.39232
ANKRD52	ankyrin repeat domain 52	2.86828	0.766401	0.267199	1.7469	0.149049	6.24793	6.40939	6.04439	6.58496	6.90689	6.93074	7.10852	7.8009	7.96578	7.52356	7.39232	6.59991	6.37504	7.18982	7.6865	7.22882
LAG3	lymphocyte-activation gene 3	2.86749	0.807039	0.281444	1.82879	0.149049	6.71425	7.43463	7.65105	7.16993	7.24793	7.14975	8.56224	8.55075	7.43463	7.56986	7.55459	8.67948	8.21917	8.17991	7.13955	8.45943
PSMD2	proteasome (prosome, macropain) 26S subunit, non-ATPase, 2	2.86589	0.768818	0.268265	1.7402	0.149049	7.92481	7.62205	7.04439	7.24793	7.48382	8.13443	8.03342	8.25267	9.16993	8.74819	8.32643	7.92481	8.02237	8.07682	9.08215	7.81378
WTAP	Wilms tumor 1 associated protein	2.86376	0.648106	0.226313	1.57631	0.149049	7.44294	7.94251	7.42626	7.09803	7.59991	8.10852	8.35315	8.04439	9.00843	8.59991	8.16491	8.13955	7.70736	8.02237	7.91289	8.55842
UBE2M	ubiquitin-conjugating enzyme E2M	2.86358	0.696096	0.243086	1.64779	0.149049	6.97728	6.39232	6.26679	6.2854	6.76818	7.09803	6.93074	7.42626	8.12928	7.98868	6.97728	7.33985	7.12928	7.09803	7.40939	6.84549
HEATR1	HEAT repeat containing 1	2.86285	0.751976	0.262667	1.76544	0.149049	7.97728	8.37069	7.9542	7.87652	8.5157	8.24793	8.97154	9.72281	9.41363	9.16742	8.55842	8.37504	8.37938	8.29002	9.52552	8.6865
SNAPC5	small nuclear RNA activating complex, polypeptide 5, 19kDa	2.86224	0.654371	0.228622	1.53349	0.149049	6.93074	7.24793	6.72792	6.56986	7.2854	7.89482	7.33985	7.65821	8.02237	7.3837	7.93664	7.81378	8.15482	8.15987	7.34873	7.82018
ESRRA	estrogen-related receptor alpha	2.86209	0.79493	0.277744	1.70988	0.149049	7.13955	6.82018	6.40939	6.33985	6.91886	7.76818	6.98868	8.14466	8.19967	7.37504	7.37504	8.29002	8.01681	7.30378	7.78136	7.46761
ICT1	immature colon carcinoma transcript 1	2.86125	0.907294	0.317097	1.85877	0.149049	8.14466	8.29921	7.65105	7.67243	8.26209	9.20212	8.03342	8.50779	9.97154	9.24793	8.83605	9.12153	9.30606	9.55651	9.43879	9.10591
KIAA1671	KIAA1671	2.86063	1.01745	0.355672	2.11357	0.149049	6.53916	7.40939	6.50779	6.65821	7.10852	7.94837	7.8009	7.74819	9.58871	7.85798	7.70736	8.03342	7.2854	7.59991	8.13443	8.7039
ISG20L2	interferon stimulated exonuclease gene 20kDa-like 2	2.86052	0.600459	0.209912	1.5157	0.149049	7.65821	8.33539	7.76818	7.94251	8.2854	8.57365	8.25739	8.75489	9.20457	9.10852	8.53138	8.30834	8.42626	8.55842	9.07948	8.71425
MPHOSPH9	M-phase phosphoprotein 9	2.85853	0.917564	0.320991	1.96125	0.149049	5.93074	6.22882	5.64386	6.2854	6.37504	7.05528	6.94251	7.76155	7.87036	6.76818	7.05528	6.61471	6.42626	6.94251	8.30378	7.02237
VRK1	vaccinia related kinase 1	2.85363	0.742553	0.260213	1.67197	0.149049	5.70044	6.53916	6	5.9542	6.45943	6.89482	6.39232	7.44294	7.42626	7.08746	6.14975	6.88264	7.5157	7	7	7.10852
VDAC2	voltage-dependent anion channel 2	2.85356	0.986691	0.345776	2.13372	0.149049	9.61471	9.59619	9.04712	9.06609	9.53528	9.90539	9.71768	10.4051	11.2923	11.2438	10.5812	10.7082	10.7566	8.91289	10.7591	10.098
UQCRH	ubiquinol-cytochrome c reductase hinge protein	2.85285	0.868067	0.304281	1.89498	0.149049	10.4808	10.0701	10.2264	9.56033	10.1396	10.7142	10.5078	11.7536	11.5708	11.1561	11.0035	11.2003	11.6234	9.81698	11.3404	10.6935
MTCH2	mitochondrial carrier 2	2.85235	0.587555	0.20599	1.51344	0.149049	7.98299	8.59991	8.43463	8.56605	8.81057	8.84862	8.61839	9.41151	9.53528	9.20945	9.1472	9.31515	9.02237	8.94837	9.5411	8.53138
KSR1	kinase suppressor of ras 1	2.85174	1.23715	0.433823	2.76753	0.149049	6.52356	6.24793	6	6.40939	6.42626	5.88264	7.7879	8.13955	8.85175	7	6.37504	7.88874	8.36632	7.37504	5.64386	7.42626
CTSC	cathepsin C	2.84978	1.19769	0.420274	2.77114	0.149049	7.59246	7.08746	7.27612	7.25739	7.5157	7.41785	9.1267	9.37069	10.3083	8.37938	9.07682	7.40939	8.04439	7.24793	8.2384	8.35315
DHX9	DEAH (Asp-Glu-Ala-His) box polypeptide 9	2.8488	0.60191	0.211285	1.52747	0.149049	7.01123	6.72792	6.65821	7.34873	7.37504	7.36632	7.2854	7.91886	8.13955	8.13955	7.67948	7.14975	7.63662	7.46761	8.02237	7.39232
MRPS35	mitochondrial ribosomal protein S35	2.84856	0.643263	0.22582	1.52985	0.149049	6.79442	7.25739	6.49185	6.44294	7.26679	7.56224	7.03342	7.8392	7.92481	7.32193	7.65105	7.81378	7.66534	7.86419	7.85175	7.15987
VPS54	vacuolar protein sorting 54 homolog (S. cerevisiae)	2.84711	0.945234	0.331997	1.8609	0.149049	6.72792	7	5.93074	6.89482	6.97728	8.01123	7.46761	7.97728	8.62936	8.09276	7.6865	6.74147	7.88264	7.9542	8.5157	7.74147
PPFIA1	protein tyrosine phosphatase, receptor type, f polypeptide (PTPRF), interacting protein (liprin), alpha 1	2.84516	1.05017	0.369106	2.27394	0.149049	8.00562	7.9542	7.08746	7.53916	7.70044	8.2854	8.46761	8.77808	9.17991	9.68299	8.20945	7.96	8.11894	8.11894	10.0307	9.57554
PSAT1	phosphoserine aminotransferase 1	2.84149	1.58108	0.556426	3.18175	0.149049	8.3443	6	6.08746	6.08746	6.74147	6.9542	7.74147	6.85798	9.05799	8.65464	7.11894	9.84549	8.57365	7.33092	9.84078	7.81378
SLC30A9	solute carrier family 30 (zinc transporter), member 9	2.84147	0.586528	0.206417	1.50314	0.149049	7.01123	7.13955	6.67243	7.04439	7.18982	7.7211	7.49185	7.83289	8.09276	7.2384	7.76818	7.5157	8.02237	7.45943	8.29002	7.45121
CCAR1	cell division cycle and apoptosis regulator 1	2.84125	0.718614	0.252922	1.6012	0.149049	6.95151	7.64255	6.35748	7.19365	7.52539	7.82251	8.11144	8.38456	8.23332	8.11435	7.73459	7.64434	7.7589	7.25741	8.33201	8.1037
RBM14-RBM4	RBM14-RBM4 readthrough	2.83017	0.620375	0.219201	1.52471	0.149049	7.78136	7.49185	6.70044	7.18982	7.21917	7.7879	7.62205	7.99435	8.26679	8.15482	7.76818	7.56986	7.7211	8.25267	7.86419	8.60733
CSTA	cystatin A (stefin A)	2.82921	2.18672	0.772908	6.05826	0.149049	7.91886	9.13443	9.56986	7.03342	9.49985	9.43254	9.73132	9.49586	12.5541	11.7155	11.1674	12.2131	10.7566	13.2348	7.82655	10.8202
DDX39A	DEAD (Asp-Glu-Ala-Asp) box polypeptide 39A	2.8277	0.725711	0.256643	1.66974	0.149049	6.96578	6.93074	6.83289	6.24793	6.79442	7.56224	7.25739	7.65105	7.10852	8.37069	7.36632	7.29462	7.22882	7.72792	8.29002	7.85175
LETM1	leucine zipper-EF-hand containing transmembrane protein 1	2.8248	0.631901	0.223698	1.59876	0.149049	6.91886	6.89482	6.89482	7.41785	7.31288	6.89482	7.42626	8.22882	8.56224	7.53138	7.34873	7.29462	7.37504	7.8009	7.90689	7.40088
CMAS	cytidine monophosphate N-acetylneuraminic acid synthetase	2.82058	0.797574	0.28277	1.72227	0.149049	5.93074	6.76818	6.26679	6.55459	6.88264	7.44294	7.43463	6.61471	8.17991	7.39232	7.85798	7.81378	7.17991	7.09803	7.74819	7.06609
WBP11	WW domain binding protein 11	2.81961	0.60395	0.214196	1.53405	0.149049	8.72792	9.15987	8.59246	8.53528	8.90388	9.34207	9.29002	9.53528	10.1072	9.16239	9.38154	9.41151	8.84235	9.99294	9.43254	9.65284
TAF13	TAF13 RNA polymerase II, TATA box binding protein (TBP)-associated factor, 18kDa	2.81855	0.738047	0.261853	1.63247	0.149049	8.62205	7.82018	7.26679	7.3837	7.75489	8.29921	8.2854	9.08215	9.12412	8.88264	8.44708	8.96867	8.69	8.12412	8.14975	8.20457
HUWE1	HECT, UBA and WWE domain containing 1	2.81811	0.709276	0.251685	1.72632	0.149049	8.00562	8.34873	7.81378	8.20457	8.07682	8.08746	9.13699	9.0954	9.85643	8.91289	8.67596	8.09276	8.30378	8.24793	8.81698	8.84862
BIRC2	baculoviral IAP repeat containing 2	2.8169	0.584248	0.207408	1.51166	0.149049	8.224	8.33092	7.65821	7.90689	8.3837	8.46352	8.69697	9.19722	8.82655	9.03617	8.43463	8.06609	9.2503	8.5812	8.71081	8.65464
IWS1	IWS1 homolog (S. cerevisiae)	2.81551	0.677955	0.240793	1.58409	0.149049	6.33985	6.76818	5.88264	6.22882	6.40939	7.16993	7.29462	7.18982	7.82655	7.43463	6.53916	6.67243	6.83289	7.13955	7.13955	7.37504
TRIM16L	tripartite motif containing 16-like	2.81542	1.01294	0.359784	2.1462	0.149049	7.19967	8.00562	7.59246	7.36632	8.40088	8.38802	8.10852	8.37069	8.77149	8.87652	8.08746	10.1997	9.57932	9.43671	8.52356	8.43045
SLC25A5	solute carrier family 25 (mitochondrial carrier; adenine nucleotide translocator), member 5	2.81416	0.723535	0.257105	1.63441	0.149049	8.85798	9.1472	9.36851	8.03892	9.21189	9.31515	9.48985	9.55459	10.0795	10.1624	9.14975	9.90539	10.0014	9.02791	10.0688	9.69523
SRSF10	serine/arginine-rich splicing factor 10	2.81089	0.699887	0.248991	1.6831	0.149049	7	7.43463	6.59991	6.84549	7	7.06609	7.21917	8.31288	8.33985	7.67243	7.42626	7.25739	7.73471	6.9542	8.224	7.76818
ORC4	origin recognition complex, subunit 4	2.81026	0.741339	0.263797	1.66591	0.229158	6.06609	6.56986	5.80735	6.33985	6.35755	7.19967	6.64386	7.01123	7.96578	7.11894	6.70044	7	6.79442	7.16993	7.8009	7.10852
PGAM1	phosphoglycerate mutase 1 (brain)	2.81003	0.635645	0.226205	1.54055	0.229158	10.1176	9.59246	9.62753	9.09803	9.5411	10.2773	10.1485	10.2889	11.0921	10.6129	10.0182	10.543	10.207	9.89482	10.1573	10.4838
NDUFS8	NADH dehydrogenase (ubiquinone) Fe-S protein 8, 23kDa (NADH-coenzyme Q reductase)	2.80965	0.77289	0.275084	1.77089	0.229158	9.19967	9.12412	8.62936	8.37504	9.06609	9.36851	9.01402	9.83605	10.0084	10.8541	9.54689	9.88874	9.82337	9.224	9.86882	9.26913
STAMBP	STAM binding protein	2.80937	0.579699	0.206345	1.50564	0.229158	7.90087	8.00562	7.43463	7.3837	8.02791	8.15482	8.23362	8.66888	9.13955	8.0607	8.37069	8.25739	8.36194	8.0607	8.71425	8.10852
C11orf73	chromosome 11 open reading frame 73	2.80924	0.700718	0.249433	1.58582	0.229158	8.72792	8.66888	8.22882	7.85175	8.31741	9.33762	8.82655	9.16742	9.74483	9.22641	8.98584	9.35094	9.81378	9.35755	8.66178	9.09276
GBAS	glioblastoma amplified sequence	2.80896	0.857322	0.30521	1.76705	0.229158	6.59991	7.01123	6.12928	6.32193	6.59991	7.77479	6.74147	7.80735	8.09276	7.82018	7.04439	7.45121	7.96578	7.19967	8.32193	7.52356
IL2RA	interleukin 2 receptor, alpha	2.80793	0.91582	0.326155	1.90992	0.229158	7.59991	6.50779	6.16993	6.30378	6.44294	7.04439	7.93074	8.224	7.7879	8.62571	7.40939	7.36632	6.80735	6.88264	7.09803	7.80735
CELF1	CUGBP, Elav-like family member 1	2.8077	0.594443	0.211719	1.50333	0.229158	7.65821	8.28077	7.61471	7.83289	8.36194	8.48382	8.50383	8.73471	9.28077	8.55842	8.59991	8.2384	8.69349	8.13443	8.99152	8.59619
ILF3	interleukin enhancer binding factor 3, 90kDa	2.80627	0.789482	0.281328	1.79416	0.229158	6.02237	6.88264	6.35755	6.93074	6.91886	6.75489	7.5157	8.17991	8.06609	7.21917	7.47573	6.74147	7.02237	6.78136	8.11894	7.21917
NPPC	natriuretic peptide C	2.80322	2.45399	0.87542	10.4201	0.229158	4.45943	5.78136	5.20945	5.45943	5.83289	5.97728	9.41363	6.30378	8.8857	8.09276	6.40939	10.7296	10.0251	8.6865	4.64386	5.88264
ANP32D	acidic (leucine-rich) nuclear phosphoprotein 32 family, member D	2.80283	0.596218	0.21272	1.51141	0.229158	7.2384	7.82018	7.19967	7.16993	7.46761	8.01681	7.94251	8.26679	8.71425	7.8392	8.05528	7.40088	7.92481	8.10852	8.37938	8.18488
S100A11	S100 calcium binding protein A11	2.80188	0.961659	0.343219	1.93608	0.229158	11.6922	11.7632	11.056	10.6865	12.0498	12.4903	11.9506	11.7586	13.0871	13.7708	12.5684	12.4437	12.48	12.4635	12.9507	12.3731
PRR12	proline rich 12	2.80013	0.803116	0.286814	1.847	0.229158	6.82018	7.33985	6.84549	7.40939	7.45121	7.05528	8.24317	7.88874	9.02514	7.93074	7.62205	8.0607	6.98868	8.37938	7.2384	8.18982
BOP1	block of proliferation 1	2.799	0.584385	0.208784	1.54394	0.229158	6.65821	6.35755	6.53916	6.24793	6.55459	6.74147	7	7.81378	7.57743	7.16993	6.80735	6.35755	6.85798	7.08746	7.30378	7.03342
TOMM5	translocase of outer mitochondrial membrane 5 homolog (yeast)	2.79698	0.731797	0.261639	1.72334	0.229158	9.5157	9.45121	9.46557	8.78463	9.31288	9.75154	9.49586	10.3151	10.2324	10.3208	9.64205	11.0175	9.88264	10.7245	9.90839	9.5812
HNRNPD	heterogeneous nuclear ribonucleoprotein D (AU-rich element RNA binding protein 1, 37kDa)	2.79606	0.680944	0.243537	1.6233	0.229158	10.3891	11.1033	10.7682	10.3343	10.7541	11.2808	11.4512	11.6059	12.1969	11.0539	11.2668	11.3907	10.9174	10.9278	11.8061	11.9088
C7orf70	chromosome 7 open reading frame 70	2.79195	0.730316	0.261579	1.73174	0.229158	6.88264	7.03342	6.49185	6.62936	6.83289	7.32193	6.98868	7.54689	8.62936	7.9542	7.63662	7.08746	8.04439	7.36632	7.06609	7.63662
MEX3D	Mex-3 RNA Binding Family Member D	2.79176	1.10176	0.394647	2.46937	0.229158	6.92679	6.27302	5.90689	6.01495	6.30378	6.35168	6.80735	7.06967	9.04803	8.29921	7.34282	8.01123	6.51833	6.32793	7.25109	7.30378
PSMD11	proteasome (prosome, macropain) 26S subunit, non-ATPase, 11	2.78955	0.627295	0.224874	1.59729	0.229158	7.62205	7.69349	7.48382	7.08746	7.39232	7.78136	7.69349	8.30834	9.17991	8.15987	7.87036	8.01123	7.67948	8.15482	8.32193	7.99435
SFN	stratifin	2.78118	1.72768	0.621203	3.18921	0.229158	10.4798	8.40514	7.93664	6.97728	8.23362	8.15482	9.79766	8.88264	11.9344	11.4099	9.64386	10.3531	11.2414	8.49985	9.17493	9.98442
CEP350	centrosomal protein 350kDa	2.781	0.675532	0.24291	1.56018	0.229158	6.82018	7.13955	5.70044	6.91886	6.97728	6.96578	7.57743	7.96	7.42626	7.52356	7.36632	7.58496	7.15987	6.75489	7.2384	7.70044
VAPB	VAMP (vesicle-associated membrane protein)-associated protein B and C	2.77861	0.723145	0.260254	1.6841	0.229158	6.49185	6.62936	6.10852	6.24793	6.64386	7.2384	6.90689	6.83289	8.35315	7.3837	7.49185	7.16993	7.34873	6.67243	7.49185	7.17991
HIST1H4B	histone cluster 1, H4b	2.77688	0.807885	0.290933	1.80705	0.229158	10.8941	10.8665	10.9432	10.1861	10.6821	11.5211	10.7977	11.6165	12.8384	11.7172	11.2592	11.6609	11.3253	12.1137	11.5727	11.6658
DEK	DEK oncogene	2.77646	0.687229	0.24752	1.65627	0.229158	7.53916	8.19967	7.49185	7.67948	7.93664	8.23362	8.43463	8.51175	9.44087	9.11114	8.15482	8.76487	7.91289	8.33539	8.14975	8.52356
EXOC7	exocyst complex component 7	2.77345	0.946329	0.34121	2.16635	0.229158	7.59246	8.38802	7.82655	8.19967	8.49985	8.5157	8.6865	9.32193	10.9986	8.82655	9.20457	8.73132	8.8857	8.9542	8.86419	8.69349
PSAP	prosaposin	2.77243	0.589767	0.212726	1.54843	0.229158	12.8337	12.4848	12.4851	12.2874	12.6771	12.7624	13.1627	13.9	13.4265	13.4515	12.9304	12.5471	12.9742	12.6691	13.5083	13.2119
PHIP	pleckstrin homology domain interacting protein	2.76995	0.78186	0.282265	1.67655	0.229158	6.93074	7.49185	6.02237	7.08746	7.2854	7.7211	7.98868	8.58871	8.18982	7.55459	7.79442	7.11894	7.63662	7.91289	8.26679	7.66534
CORO1B	coronin, actin binding protein, 1B	2.76755	0.633491	0.2289	1.55981	0.229158	7.59246	7.72792	7.73471	6.97728	7.61471	8.19967	8.04439	8.224	8.26209	9.224	7.7879	8.03892	8.22882	8.27612	8.20457	8.45533
TARBP1	TAR (HIV-1) RNA binding protein 1	2.76675	0.757748	0.273876	1.77065	0.229158	6.62936	7.39232	6.85798	7.41785	7.32193	7.36632	7.65821	9.01402	8.50779	7.65821	7.43463	7.74819	7.98299	7.39232	7.5157	8.30834
POLD2	polymerase (DNA directed), delta 2, regulatory subunit 50kDa	2.76591	0.846341	0.30599	1.85524	0.229158	7.42626	7.85175	7.10852	7.03342	7.94251	8.05528	7.5157	8.74819	9.14975	9.15482	8.18982	7.70044	8.74147	7.94837	8.7211	8.29002
MPST	mercaptopyruvate sulfurtransferase	2.76504	0.703907	0.254573	1.69631	0.229158	6.87036	7.41785	6.94251	6.82018	7.33092	7.26679	7.20945	8.16993	8.59619	8.35755	7.87036	7.31288	7.82018	7.04439	7.72792	8.01123
SIKE1	suppressor of IKBKE 1	2.76484	0.647226	0.234092	1.57774	0.229158	6.55459	6.94251	6.22882	6.56986	6.74147	7.33985	7.29462	7.69349	8.19476	6.9542	7.19967	7.33985	7.14975	6.93074	7.20945	7.8009
CANT1	calcium activated nucleotidase 1	2.76393	0.735402	0.266071	1.78041	0.229158	7.62936	7.55459	7.27612	7.30378	7.76818	7.75489	8.17991	8.08215	9.59246	8.56224	7.91886	7.8009	7.83289	8.18982	8.69	7.98299
TM9SF4	transmembrane 9 superfamily protein member 4	2.76321	0.631943	0.228699	1.57963	0.229158	6.85798	6.55459	6.18982	6.45943	6.53916	7.07682	7.10852	7.21917	8.05528	6.9542	7.5157	6.64386	6.75489	7.22882	7.58496	7.3837
GLOD4	glyoxalase domain containing 4	2.75894	0.711074	0.257735	1.54724	0.229158	6.14975	5.39232	6.06609	6.42626	6.47573	7.25739	6.62936	7.20945	7.31288	6.45943	6.74147	6.87036	7.2854	7.22882	7.13955	7.17991
MRPL55	mitochondrial ribosomal protein L55	2.75836	0.631271	0.228857	1.53548	0.229158	7.98299	7.59991	7.84549	7.06609	8.29462	8.07682	8.10852	8.86109	8.58871	8.85175	8.47978	8.20945	8.70736	7.79442	8.63662	8.18488
CLNS1A	chloride channel, nucleotide-sensitive, 1A	2.75764	0.724546	0.262741	1.65642	0.229158	9.87958	9.77808	9.31061	9.18239	9.87958	10.4512	10.1007	10.8704	11.2981	9.90839	10.4502	10.4574	10.9337	10.4574	10.0084	10.23
PDXK	pyridoxal (pyridoxine, vitamin B6) kinase	2.7564	0.776642	0.28176	1.80277	0.229158	7.6865	7.57743	7.24793	7.20945	7.54689	7.63662	8.57365	8.46761	8.77808	8.67243	8.03892	8.61839	8.12412	6.74147	8.20945	8.3837
C3orf58	chromosome 3 open reading frame 58	2.75491	0.763844	0.277266	1.78755	0.229158	7.01123	7.14975	6.67243	6.85798	7.18982	7.52356	8.50383	7.80735	8.86419	7.87652	7.20945	7.62205	6.98868	7.8392	8.01681	7.58496
SOX2	SRY (sex determining region Y)-box 2	2.75405	1.8817	0.683248	2.96506	0.229158	5.55459	8.87958	7.97728	7.87036	9.39017	10.4848	9.41363	9.38802	12.2723	10.4094	10.5177	9.67419	9.60918	9.54882	11.4236	10.1548
PUM1	pumilio homolog 1 (Drosophila)	2.75223	0.862179	0.313265	1.93942	0.229158	6.89482	7.54689	6.93074	7.15987	7.54689	7.6865	8.3443	8.59991	9.36413	7.74819	8.40939	7.25739	8.13955	7.25739	8.3837	8.0607
APOBEC3B	apolipoprotein B mRNA editing enzyme, catalytic polypeptide-like 3B	2.74909	0.58586	0.213111	1.54322	0.229158	8.49185	8.60363	8.12928	8.2384	8.15482	8.15987	8.29462	8.54303	8.88264	9.40939	8.96867	9.45121	9.15482	8.97728	8.25739	8.88264
SECTM1	secreted and transmembrane 1	2.74904	0.743577	0.270487	1.52285	0.229158	7.82655	6.26679	6.02237	6.02237	6.37504	6.44294	7.56986	7.40088	6.74147	7.3837	7.15987	7.2854	7.17991	7.35755	6.76818	7.5157
EIF4E	eukaryotic translation initiation factor 4E	2.74675	0.857089	0.312037	1.89677	0.229158	7.63662	7	6.84549	6.96578	7.13955	7.98299	7.49985	7.82018	9.49185	8.17493	7.72792	7.91289	8.00562	8.66888	8.27146	7.61471
C1orf144	chromosome 1 open reading frame 144	2.74458	0.610965	0.222608	1.55096	0.229158	8.30013	8.78888	8.37552	8.18272	8.54368	9.04855	9.13888	9.21679	10.0878	9.04833	8.75414	9.14139	9.10539	8.64588	8.97329	9.39685
BCL7A	B-cell CLL/lymphoma 7A	2.7434	1.0177	0.370965	2.03797	0.229158	5.20945	6.64386	5.97728	5.70044	6.50779	7.03342	6.24793	7.5157	8.29002	6.59991	7.27612	6.9542	7.25739	8.03892	6.50779	7.27612
CTSD	cathepsin D	2.74167	0.740448	0.270072	1.74566	0.229158	10.7912	10.7039	10.8041	10.1293	10.5517	11.0505	11.4009	12.27	11.2366	11.6271	11.0091	10.9694	10.5887	11.2491	12.1997	11.5718
EIF3E	eukaryotic translation initiation factor 3, subunit E	2.73725	0.675627	0.246827	1.60614	0.229158	10.9121	11.5531	10.9031	10.8541	11.0573	11.8309	11.2222	11.7364	12.2447	11.5788	12.2978	11.5906	12.676	11.6939	11.794	11.7731
SAMD4B	sterile alpha motif domain containing 4B	2.73318	0.797178	0.291667	1.85506	0.229158	6.42626	6.45943	6.18982	6.42626	6.35755	6.89482	7.2384	7.46761	8.07682	8.0607	7.07682	6.42626	6.42626	6.67243	7.56986	7.54689
PFKP	phosphofructokinase, platelet	2.73184	0.974915	0.356872	2.09609	0.229158	6.78136	7.09803	7.26679	6.47573	7.55459	7.3837	8.17493	8.07682	8.56224	8.56605	7.34873	8.16491	8.75154	6.42626	8.79116	7.82018
HIVEP1	human immunodeficiency virus type I enhancer binding protein 1	2.73106	0.830131	0.303959	1.91769	0.229158	6.02237	6.26679	6.44294	6.42626	6.88264	6.44294	7.45121	7.14975	8.60363	7.09803	7.06609	6.96578	6.96578	7.63662	6.12928	7.37504
RAB40C	RAB40C, member RAS oncogene family	2.73051	0.972764	0.356258	2.05806	0.229158	6.49185	7.01123	6.06609	6.67243	7.5157	7.43463	6.9542	7.5157	9.33762	7.8009	7.8009	7.76155	8.25267	7.07682	8.11894	7.76155
FOXN1	forkhead box N1	2.72664	0.927735	0.340249	2.0901	0.229158	7.18982	7.7211	7.16993	7.12928	7.09803	7.58496	7.87652	8.73132	9.37287	7.50779	7.33985	8.53138	8.90388	8.68299	7.26679	8.21917
UTP6	UTP6, small subunit (SSU) processome component, homolog (yeast)	2.72557	0.657374	0.241188	1.63614	0.229158	7.37504	7.81378	7.43463	7.45943	7.83289	8.05528	8.12412	8.52748	9.40514	8.52356	7.62936	8.33985	8.24793	8.31741	8.01123	8.06609
TLE1	transducin-like enhancer of split 1 (E(sp1) homolog, Drosophila)	2.72532	0.729106	0.26753	1.73948	0.229158	7.20945	7.56224	6.82018	7.12928	7.17991	7.54689	7.65821	8.82655	7.55459	8.14466	7.17991	8.8009	7.53916	8.08746	8	7.91289
ITPR3	inositol 1,4,5-trisphosphate receptor, type 3	2.72477	0.736409	0.270265	1.7303	0.229158	7.50779	7.69349	7.05528	7.39232	7.96	7.96	8.27146	9.11634	9.28309	8.14466	7.96	8.32193	8.12928	7.56986	8.07682	8.43879
IFI27	interferon, alpha-inducible protein 27	2.72313	1.49491	0.548968	3.43042	0.229158	7.55459	8.57743	8.60733	8.24317	9.31741	9.32867	9.59991	8.85487	8.40088	10.1046	9.65464	11.4517	11.318	11.8708	9.42626	10.3151
ZNHIT3	zinc finger, HIT-type containing 3	2.72305	0.700345	0.257191	1.68614	0.229158	6.84549	7.14975	7.08746	6.49185	7.09803	7.49985	7.33985	7.87036	8.87652	7.40088	7.26679	7.53916	8.19476	7.52356	7.6865	7.59246
TROVE2	TROVE domain family, member 2	2.72171	0.656933	0.241368	1.59545	0.229158	7.17991	7.22882	6.74147	7.63662	6.93074	7.65105	7.8392	8.45533	8.37504	8.2384	7.85798	7.33985	7.57743	7.18982	8.16993	7.80735
FTHL17	ferritin, heavy polypeptide-like 17	2.71975	0.66307	0.243798	1.61409	0.229158	11.4435	10.9873	10.7895	10.3465	11.0196	11.03	11.0961	11.7669	12.2963	12.3512	11.4215	11.3026	11.6389	11.6667	11.233	11.218
RRP15	ribosomal RNA processing 15 homolog (S. cerevisiae)	2.71867	0.785418	0.288898	1.74923	0.229158	6.42626	6.89482	6.04439	6.62936	6.75489	7.42626	7.02237	8.03342	7.90689	8.18488	6.87036	6.96578	7.11894	7.45943	8.08215	7.16993
EXT1	exostosin 1	2.71799	1.01755	0.374377	2.12893	0.310148	7.82655	6.71425	6.33985	6.49185	6.50779	7.04439	7.75489	7.22882	9.25267	8.3966	7.48382	8.37938	7.72792	7.98299	6.62936	7.54689
NAA50	N(alpha)-acetyltransferase 50, NatE catalytic subunit	2.71788	0.721651	0.26552	1.76452	0.310148	9.28309	9.35975	9.18735	9.17742	9.54689	9.55075	9.82655	10.2228	10.5736	10.3343	10.1319	9.62936	9.47776	9.57175	11.2586	9.6987
DAB2IP	DAB2 interacting protein	2.71348	0.996504	0.367242	2.28	0.310148	6.84549	6.91886	6.62936	6.72792	6.89482	6.96578	7.67948	8.16491	9.0634	7.47573	7.03342	8.93369	6.33985	7.90087	7.87652	7.8009
ATP5J	ATP synthase, H+ transporting, mitochondrial Fo complex, subunit F6	2.71343	0.746773	0.275214	1.69564	0.310148	11.0908	10.783	10.4696	10.3264	10.9476	11.462	11.3026	11.7682	11.9873	11.911	11.6738	11.7469	11.9462	10.3343	11.9129	11.3504
SHMT2	serine hydroxymethyltransferase 2 (mitochondrial)	2.71306	0.671521	0.247514	1.65819	0.310148	8.72792	8.44294	8.57743	8.03892	8.633	8.51175	8.84862	9.84392	9.33762	8.99718	9.31288	9.49985	8.97728	8.32643	9.81057	8.64746
ZNF644	zinc finger protein 644	2.70765	0.702517	0.259457	1.65108	0.310148	7.65821	8.16993	7.29462	8.08215	8.12412	8.3837	8.58871	9.07682	9.34873	8.23362	8.79766	8.41785	8.89178	7.73471	8.48784	8.96867
RAB27B	RAB27B, member RAS oncogene family	2.70591	1.15908	0.428352	2.62567	0.310148	6.96578	6.61471	6.35755	6.87036	7.41785	7.53916	7.79442	8.44294	10.1098	8.42626	7.99435	8.20457	6.78136	7.35755	7.49985	8.58871
ACP5	acid phosphatase 5, tartrate resistant	2.70288	0.761915	0.28189	1.74881	0.310148	6.83289	7.46761	7.43463	7.30378	7.81378	7.92481	8.43045	8.99435	7.78136	8.10852	8.74147	7.46761	7.54689	7.97154	8.77149	8.43463
RAB11A	RAB11A, member RAS oncogene family	2.69512	0.641095	0.237872	1.51599	0.310148	6.89482	7.2854	6.42626	6.6865	6.84549	7.83289	7.15987	7.58496	8.11374	7.37504	7.24793	7.59991	8.11374	7.78136	7.89482	7.49185
BRD8	bromodomain containing 8	2.69506	0.737742	0.273738	1.72174	0.310148	6.35755	6.53916	5.80735	5.83289	6.50779	6.70044	7.02237	7.89482	7.83289	6.55459	6.71425	6.83289	7.04439	6.24793	7.03342	7.10852
TMEM57	transmembrane protein 57	2.69498	0.931144	0.345511	1.99078	0.310148	7.00375	6.54946	5.73697	6.59495	6.93467	7.22239	7.3634	8.56986	8.48516	6.6677	7.67948	7.42626	8.2384	6.79008	7.36048	7.46761
TCP1	t-complex 1	2.69398	0.667519	0.247781	1.62519	0.310148	7.05528	7.62936	7.21917	7.25739	7.96578	7.49985	7.93664	8.45533	8.86109	8.51964	7.98868	7.81378	8.27612	7.30378	8.27612	7.62205
GNA15	guanine nucleotide binding protein (G protein), alpha 15 (Gq class)	2.69289	1.10135	0.408984	2.26042	0.310148	9.22882	8.26679	7.57743	7.33092	8.28077	8.53916	8.66534	8.40514	10.0688	10.9751	8.75154	9.26913	9.21189	9.62205	8.90689	9.17742
MMP1	matrix metallopeptidase 1 (interstitial collagenase)	2.69277	2.6148	0.971045	16.4419	0.310148	6.71397	4.03745	4.67995	4.18935	5.64449	5.03803	7.60435	7.33662	9.62276	12.225	7.58443	8.35644	5.54399	5.82436	7.76681	4.7887
C3orf26	chromosome 3 open reading frame 26	2.69244	1.01074	0.375399	2.14983	0.310148	6.22882	6.82018	6.08746	6.16993	6.37504	7.3837	6.59991	7.36632	8.7039	7.70044	7.72792	6.59991	6.65821	7.8009	8.50383	7.55459
RBM47	RNA binding motif protein 47	2.69189	0.939834	0.349135	1.94296	0.310148	8.40514	7.88264	7.40939	7.75489	8.54689	9.07948	8.76487	9.54882	9.71596	8.47573	8.46761	9.51767	9.13186	8.64024	10.2819	8.65105
CDC20	cell division cycle 20 homolog (S. cerevisiae)	2.69179	0.732097	0.271974	1.69222	0.310148	7.08746	8.03342	7.74147	7.10852	7.70044	7.96578	7.67243	8.41363	8.94251	8.75822	8.09803	8.15482	8.24317	7.55459	9.01402	8.53138
COPS8	COP9 constitutive photomorphogenic homolog subunit 8 (Arabidopsis)	2.6885	0.5947	0.221201	1.52597	0.310148	8.86419	8.89178	8.17991	8.51964	9.02514	9.13186	9.18488	9.19967	10.2621	9.633	9.46148	9.28771	9.41996	9.00562	9.22882	8.95128
FOSL2	FOS-like antigen 2	2.68595	1.36361	0.507685	2.20681	0.310148	9.12153	6.67243	5.97728	6.59991	6.52356	6.87036	8.21917	7.94837	9.54303	9.94691	7.81378	7.98868	8.08215	7.26679	8.37504	8.0607
HNRNPH3	heterogeneous nuclear ribonucleoprotein H3 (2H9)	2.68277	0.711144	0.265079	1.68013	0.310148	7.20945	7.37504	6.61471	7.40939	7.20945	7.75489	7.2854	8.36632	8.75154	8.41785	7.80735	7.52356	8	7.59246	8.42626	7.56224
PION	pigeon homolog (Drosophila)	2.68056	0.608602	0.227042	1.5519	0.310148	6.06609	6.53916	6.35755	6.80735	6.72792	6.88264	7.75489	7.48382	7.16993	7.40088	6.47573	6.80735	7.39232	6.83289	6.83289	7.56986
ACO2	aconitase 2, mitochondrial	2.67915	0.62026	0.231513	1.53627	0.310148	8.67273	8.76527	8.19975	8.22187	8.67165	9.27959	8.87424	9.46556	9.47144	9.40257	8.92684	9.24339	8.93172	8.73027	9.95014	9.55787
ARL16	ADP-ribosylation factor-like 16	2.67905	0.631294	0.235641	1.57639	0.310148	7.2854	7.50779	7.20945	7.30378	7.6865	8.15482	7.71425	8.12928	9.23362	8.08746	7.76155	8.02791	8.29002	8.13955	8.16993	8.00562
DHX36	DEAH (Asp-Glu-Ala-His) box polypeptide 36	2.67789	0.629737	0.235162	1.56953	0.310148	8.25267	8.69697	8.06609	8.29921	8.53916	9.01402	9.10066	9.0954	9.45943	8.76155	9.10852	8.76487	8.36632	9.10591	9.86573	9.44915
BCAT2	branched chain amino-acid transaminase 2, mitochondrial	2.67756	0.681681	0.254591	1.66879	0.310148	5.9542	6.79442	6.42626	6.50779	6.65821	6.39232	6.6865	7.07682	7.45121	7.01123	6.30378	8.14466	7.3837	7.37504	7.04439	6.89482
SORD	sorbitol dehydrogenase	2.6686	2.03246	0.76162	5.00122	0.310148	6.2854	7.76155	6.20945	6.76818	8.71768	9.17243	7.73471	8.87036	11.381	7.74819	8.83605	10.1059	12.2441	10.3565	9.29462	8.61102
SNX10	sorting nexin 10	2.66688	1.0492	0.393417	2.33583	0.310148	7.21917	6.93074	6.37504	6.42626	6.79442	7.40088	8	8.93369	8.26679	9.42626	6.78136	7.70044	7.11894	7.19967	8.04985	7.59246
RFX5	regulatory factor X, 5 (influences HLA class II expression)	2.66685	0.748034	0.280494	1.73624	0.310148	7.13955	7.96578	7.57743	7.77479	7.98299	8.23362	8.37069	9.1267	8.91588	7.9542	7.66534	8.69	9.40727	8.16491	8.49586	8.47978
DNAJC19	DnaJ (Hsp40) homolog, subfamily C, member 19	2.66674	0.718191	0.269314	1.63983	0.310148	8.45943	9.02514	8.46352	8.38802	8.90388	9.62936	9.26679	9.13186	10.0728	8.97728	9.56796	9.42206	10.1319	9.24079	10.224	9.26209
IGF1R	insulin-like growth factor 1 receptor	2.66543	1.32809	0.498264	3.18512	0.310148	5.70044	6.02237	5.24793	5.97728	6.16993	6.18982	6.53916	8.45533	8.93664	7.11894	7.22882	6.08746	7.33985	5.72792	8.42626	6.26679
RTP4	receptor (chemosensory) transporter protein 4	2.66463	0.777112	0.291639	1.75579	0.310148	6.47573	7.47573	7.21917	7.06609	7.65821	7.62936	8.14466	7.65105	8.13443	7.36632	7.19967	8.82018	8.2384	8.73132	7.76818	8.25739
GTF3C4	general transcription factor IIIC, polypeptide 4, 90kDa	2.65895	1.08501	0.408059	2.52296	0.310148	7.13955	7.56986	6.98868	7.26679	7.27612	7.36632	7.67948	9.47168	9.89785	8.53916	7.72792	8.60733	7.05528	7.66534	8.9542	7.93074
BST2	bone marrow stromal cell antigen 2	2.65597	0.755427	0.284426	1.78873	0.310148	8.67948	8.98868	8.18488	8.50383	8.90689	8.63662	9.29692	9.24079	8.77808	9.25267	9.12928	9.6987	9.86419	10.5265	8.53138	9.7364
MRRF	mitochondrial ribosome recycling factor	2.65574	0.739012	0.27827	1.73922	0.310148	7.2384	7.2384	6.76818	7.02237	7.46761	7.64386	7.22882	8.33985	8.47573	8.33539	7.26679	8.40939	7.18982	7.72792	8.38802	8.32643
MRPS23	mitochondrial ribosomal protein S23	2.65372	0.679987	0.25624	1.64119	0.310148	7.34969	7.20868	6.46934	7.22276	7.33829	7.61105	7.28895	7.67387	8.92155	7.72703	7.72357	7.70544	8.14062	8.14612	8.04375	7.42865
LAPTM4B	lysosomal protein transmembrane 4 beta	2.65352	1.25404	0.472594	2.7749	0.310148	9.18982	8.35755	7.93074	8.08746	8.2854	9.13699	8.42206	9.37504	11.4858	10.0056	10.6266	8.37069	10.2444	9.36413	10.4263	9.19967
FMR1	fragile X mental retardation 1	2.65295	0.678928	0.255915	1.61657	0.310148	6	6.80735	6.02237	6.2854	6.61471	6.97728	7.35755	7.02237	7.94837	6.83289	6.30378	6.78136	7.40939	7.21917	7	7.42626
HNRNPU	heterogeneous nuclear ribonucleoprotein U (scaffold attachment factor A)	2.65199	0.64044	0.241495	1.61308	0.310148	9.75989	9.98726	9.62753	10.0741	10.3365	10.2046	10.668	11.411	10.9993	10.9366	10.2408	10.2889	10.2527	10.0042	11.1662	10.42
EIF1AX	eukaryotic translation initiation factor 1A, X-linked	2.6472	0.855614	0.323214	1.72395	0.310148	6.80735	7.86419	6.02237	6.35755	6.75489	7.56224	7.15987	7.84549	8.66534	7.40939	7.30378	7.43463	7.81378	7.53138	8.08746	8.25267
AGFG1	ArfGAP with FG repeats 1	2.64447	0.62321	0.235665	1.56202	0.310148	7.59991	7.05528	6.67243	6.6865	7.20945	7.24793	7.60733	7.79442	8.43463	8.36632	7.61471	7.56224	7.03342	7.44294	7.55459	7.60733
PDCL3	phosducin-like 3	2.64318	0.585635	0.221564	1.52887	0.310148	7.50779	8.12412	7.96578	7.74819	8.21432	8.29921	8.39232	8.80735	9.25974	9.09276	8.29462	8.2854	8.49586	7.97728	8.73132	8.2854
FDPS	farnesyl diphosphate synthase	2.64193	0.758426	0.287072	1.767	0.310148	8.33092	8.08215	8.2384	7.6865	8.46352	8.77149	8.64746	10.0526	9.31061	9.53528	8.633	8.7879	8.91289	8.224	9.48382	8.61839
BSG	basigin (Ok blood group)	2.64174	0.757437	0.286718	1.77194	0.310148	10.5736	10.2691	10.0154	10.1861	10.4502	10.983	11.1053	11.6353	11.7591	12.1858	11.2276	10.7632	10.585	10.543	11.3078	10.5915
GTF2H2D	general transcription factor IIH, polypeptide 2D	2.63824	0.609997	0.231214	1.56773	0.310148	7.64386	7.33092	7.72792	7.89482	7.79442	8.16491	7.91289	8.43879	9.10591	8.07682	7.72792	8.16491	8.6865	8.13443	8.8392	8.60733
PARD3	par-3 partitioning defective 3 homolog (C. elegans)	2.63754	1.26956	0.481344	2.75061	0.310148	6.33985	5.97728	4.80735	5.61471	6.39232	6.70044	6.75489	6.70044	9.17991	7.87036	7.62205	6.24793	7.34873	5.70044	7.53138	7.45943
DHCR7	7-dehydrocholesterol reductase	2.6372	1.0418	0.39504	2.34297	0.310148	7.40939	8.13955	8.00562	7.97728	8.27612	8.26209	8.36632	10.2143	9.77808	9.91439	8.99435	8.29462	7.67243	8.82337	9.85487	8.62205
GJA1	gap junction protein, alpha 1, 43kDa	2.63513	1.60451	0.608892	2.47194	0.310148	8.83289	6.50779	6.10852	5.32193	5.72792	5.64386	6.87036	8.2854	9.59991	8.74147	7.79442	8.14975	6.91886	9.2384	7.30378	6.71425
ZBTB7A	zinc finger and BTB domain containing 7A	2.63441	0.662405	0.251443	1.56719	0.310148	6.26679	7.32193	6.61471	6.98868	6.87036	7.56224	7.85175	7.62205	8.19476	8.01123	7.15987	7.44294	6.82018	7.46761	7.69349	7.73471
TMEM69	transmembrane protein 69	2.63155	0.719375	0.273366	1.72941	0.310148	7.8392	8.02237	7.58496	8.11894	8.25267	8.3837	8.87652	8.39232	9.85019	8.43045	9.02237	8.9542	8.8392	7.70736	8.77808	8.67948
ATR	ataxia telangiectasia and Rad3 related	2.62893	0.712662	0.271084	1.68653	0.310148	6.53916	7.06609	6.56986	6.78136	7.40939	7.40939	7.82655	7.82655	8.14466	7.56224	7.41785	7.36632	7.22882	7.03342	8.76818	7.57743
TST	thiosulfate sulfurtransferase (rhodanese)	2.62881	0.972985	0.370124	2.18387	0.310148	8.37938	8.43463	8.20945	8.03892	8.7211	8.9571	8.17991	9.15735	9.55459	10.7977	8.3837	9.76984	9.37721	10.128	9.11634	9.83289
MCM5	minichromosome maintenance complex component 5	2.62758	0.731599	0.278431	1.62738	0.310148	7.97728	8.93074	8.83605	7.61471	8.61839	8.98868	9.0607	9.20212	9.74315	9.61102	8.47978	8.83289	9.12153	9.03617	9.31061	9.86109
STEAP3	STEAP family member 3, metalloreductase	2.62661	1.30273	0.495975	3.03594	0.310148	6.30378	7.21917	6.56986	6.82018	7.67243	7.83289	8.09803	10.6348	8.26679	7.40088	7.44294	9.36413	9.07146	7.76818	8.03342	7.64386
METTL2A	methyltransferase like 2A	2.62606	0.660341	0.251457	1.58122	0.310148	6.20945	6.62936	6.02237	6	6.72792	7.07682	6.97728	7.32193	7.79442	7.15987	7	6.78136	6.42626	6.6865	7.65105	7.24793
RBFOX2	RNA binding protein, fox-1 homolog (C. elegans) 2	2.62237	0.950539	0.362473	2.143	0.38544	7.52877	6.91347	6.17121	6.7995	6.50939	6.61067	7.20416	7.35189	9.53462	8.07139	7.74032	7.423	7.20435	7.02317	7.56571	7.94183
ZNF430	zinc finger protein 430	2.62181	0.740206	0.282326	1.64549	0.38544	6.85798	8.21917	7.09803	7.85798	8.09276	7.91289	8.21917	9.07146	8.87344	8.69	8.21917	8.17991	7.86419	7.8009	8.88874	8.32643
DST	dystonin	2.61902	1.70264	0.650104	3.48313	0.38544	8.59991	6.75489	5.16993	6.06609	7.02237	6.26679	9.08746	6.74147	10.7993	7.9542	8.8857	8.61102	7.2854	7.35755	7.45121	9.31967
DPY19L4	dpy-19-like 4 (C. elegans)	2.61602	0.680761	0.260228	1.65422	0.38544	7.08746	7.20945	6.78136	6.89482	7.33092	7.74819	7.41785	7.66534	8.86419	8.19476	8.12412	7.41785	7.44294	7.80735	8.24317	7.3837
RASSF4	Ras association (RalGDS/AF-6) domain family member 4	2.61154	1.08591	0.415811	2.57284	0.38544	6.83289	6.12928	6.70044	5.9542	5.90689	6.24793	7.71425	9.56224	7.11894	7.7211	6.50779	6.89482	6.52356	6.93074	7.27612	7.56224
CDC45	cell division cycle 45 homolog (S. cerevisiae)	2.61129	0.744741	0.2852	1.62604	0.38544	7.25739	6.94251	7.6865	7.60733	7.11894	8.51964	7.53138	8.3443	8.62205	8.70044	7.60733	8.23362	7.84549	8.64386	8.55075	8.58871
TCF20	transcription factor 20 (AR1)	2.61081	0.620811	0.237785	1.58405	0.38544	8.07682	8.77808	8.53528	8.7211	8.99152	8.76155	8.88874	9.08215	10.2923	9.63662	8.97728	9.07948	9.01681	8.9629	9.12928	9.58308
VEGFA	vascular endothelial growth factor A	2.60994	0.843548	0.323206	1.87988	0.38544	8.50779	7.98868	7.16993	7.42626	7.76818	7.84549	8.09803	8.63662	9.83605	9.44294	8.07682	8.80735	8.41363	8.10852	8.05528	8.80413
DSC3	desmocollin 3	2.60959	2.22143	0.851255	7.51071	0.38544	5.72792	4.64386	4.16993	3.70044	4.52356	5.16993	3.90689	7.91886	9.07414	6.32193	8.11894	4.39232	8.19476	8.84862	4.80735	7.18982
TCEAL8	transcription elongation factor A (SII)-like 8	2.60897	0.599355	0.229729	1.52632	0.38544	8.20457	8.15482	7.66534	7.73471	7.77479	8.61471	8.08215	8.38802	8.42626	8.69349	8.2854	8.80413	9.3015	9.2384	8.55075	8.47168
GPR107	G protein-coupled receptor 107	2.60864	1.01505	0.38911	2.25725	0.38544	6.85798	7.16993	6.35755	6.76818	6.90689	7.59991	7.49185	8.52748	9.47978	8.36632	7.21917	7.74819	6.62936	7.88264	8.58871	7.65105
KCTD1	potassium channel tetramerisation domain containing 1	2.60745	1.33268	0.511107	3.01622	0.38544	5.90689	6.02237	5.58496	4.9542	6.24793	6.49185	5.35755	7.40088	8.78136	7.77479	7.65105	6	8.47573	6.58496	7.55459	6.42626
KIF20A	kinesin family member 20A	2.60676	0.712869	0.273469	1.68772	0.38544	6.49572	7.18526	7.19902	6.81883	7.59756	7.14188	7.36564	8.55749	8.46838	7.98667	7.69904	7.49968	7.71742	6.88887	8.15752	7.51846
BAZ2B	bromodomain adjacent to zinc finger domain, 2B	2.60293	0.785396	0.301736	1.7224	0.38544	6.3151	6.30085	5.26535	6.34538	6.67645	6.91523	7.20568	7.20417	7.99285	6.78921	7.0289	6.78122	6.3267	6.56946	7.65494	7.33144
TRIM14	tripartite motif containing 14	2.60168	0.879667	0.338115	1.94507	0.38544	7.70044	8.66888	8.63662	8.39232	8.70044	9.01681	9.54882	10.1586	9.97154	9.27146	8.3443	10.3641	8.65821	8.77808	9.32418	9.56986
MORF4L2	mortality factor 4 like 2	2.59936	0.770872	0.296563	1.72105	0.38544	7.52356	7.11894	6.35755	6.78136	7.45121	7.70966	7.49185	8.10329	8.74707	8.47708	7.94642	7.70044	7.90489	7.30378	8.40798	7.1964
MRPL11	mitochondrial ribosomal protein L11	2.59919	0.740964	0.285075	1.73865	0.38544	8.48784	8.63662	8.79442	7.78136	8.61102	9.09011	8.89785	9.16993	9.23601	9.31515	8.85487	9.35094	9.15482	9.09276	9.29462	10.7117
NT5C3	5'-nucleotidase, cytosolic III	2.59549	0.826391	0.318395	1.83965	0.38544	7.82655	8.0607	6.9542	7.55459	7.88874	8.3837	8.53528	8.3443	8.16491	8.02237	8	9.40514	9.14975	9.64746	8.20945	8.56605
LMBR1	limb region 1 homolog (mouse)	2.59367	0.66893	0.257908	1.64566	0.38544	6.97728	6.62936	6.53916	6.45943	6.9542	7.33985	7.15987	7.49985	8.58496	7.87036	7.61471	6.89482	6.97728	7.2854	7.59246	7.37504
DCTPP1	dCTP pyrophosphatase 1	2.59129	0.769143	0.296819	1.74782	0.38544	9.19967	9.52552	9.6865	8.73809	9.76321	9.87036	9.68299	10.5196	10.058	10.8281	10.3805	10.5362	10.5469	8.98584	10.7288	10.0634
BRMS1	breast cancer metastasis suppressor 1	2.59077	0.721456	0.278471	1.68647	0.38544	6.88264	7.27612	6.78136	6.35755	7.05528	7.64386	7.30378	7.39232	7.53916	8.36194	7.19967	7.49185	7.62205	7.79442	7.69349	8.81057
LAMTOR3	late endosomal/lysosomal adaptor, MAPK and MTOR activator 3	2.58576	0.648108	0.250645	1.62498	0.38544	8.44617	8.53485	8.10283	8.04775	8.34354	8.95962	8.73136	9.03825	10.3049	8.66023	8.80883	8.89585	9.20563	8.95724	9.0972	8.8395
GNLY	granulysin	2.58505	1.48303	0.573697	3.69209	0.38544	5.85798	5.93074	5.35755	6.08746	6.79442	6.50779	7.80735	8.76155	7.57743	6.71425	7.39232	5.52356	8.8392	6.22882	7.24793	9.63118
BCL2	B-cell CLL/lymphoma 2	2.5832	1.1299	0.437402	2.46531	0.38544	7.75489	8.98299	8.37069	9.04166	9.27146	8.80735	9.65284	10.8408	11.4429	8.75822	9.98584	8.38802	10.1624	9.50383	9.90689	9.70563
NAV1	neuron navigator 1	2.58249	0.963748	0.373185	2.24362	0.38544	6.89482	6.32193	6.33985	6.35755	6.32193	6.62936	6.9542	7.91289	7.2384	8.58496	6.70044	7.04439	7.6865	7.05528	8.86109	6.37504
ATAD3B	ATPase family, AAA domain containing 3B	2.5778	0.640225	0.248361	1.60962	0.38544	6.80735	6.90689	6.44294	6.87036	7.24793	7.12928	7.35755	8.01681	7.92481	7.62936	7.3837	7.18982	7.30378	6.56986	8.21432	7.82018
H3F3A	H3 histone, family 3A	2.57571	0.645598	0.250649	1.55228	0.38544	12.5211	11.9919	11.764	11.3756	12.0286	12.6221	12.1762	13.3267	13.1317	13.0526	12.5971	12.5093	12.4571	12.1914	12.9826	12.5367
SNRPA1	small nuclear ribonucleoprotein polypeptide A'	2.57557	0.673681	0.261566	1.61737	0.38544	6.97728	7.6865	7.10852	7.47573	8.07682	7.79442	8.09276	8.3966	9.08215	8.24317	8.20457	7.87652	7.72792	7.54689	8.74819	8.01681
APEX1	APEX nuclease (multifunctional DNA repair enzyme) 1	2.57289	0.573603	0.222941	1.50089	0.38544	8.6865	9.17243	8.96578	8.7879	9.58496	9.41996	9.58308	9.50779	9.83763	9.26209	10.151	9.41574	10.4584	9.46761	9.32867	9.75322
IGSF3	immunoglobulin superfamily, member 3	2.57108	1.22749	0.477423	3.19139	0.38544	6.84549	6.67243	5.88264	5.90689	6.45943	6.44294	7.61471	6.74147	10.2515	8.33539	7.19967	7	7.14975	7.27612	6.85798	7.53138
AKAP1	A kinase (PRKA) anchor protein 1	2.57053	0.710801	0.276519	1.76261	0.38544	7.10852	7.34873	7.45943	7.32193	7.75489	7.30378	7.90087	8.24793	9.47371	8.10329	8.03342	7.81378	7.42626	7.97154	8.43463	7.53138
TMEM159	transmembrane protein 159	2.57051	0.807176	0.314014	1.80551	0.38544	6.02237	7.02237	6.56986	6.40939	6.85798	7.33985	7.15987	6.94251	8.27146	7.56986	7.61471	8.18982	8.27612	6.98868	6.64386	7.45121
MAT2A	methionine adenosyltransferase II, alpha	2.5682	0.550808	0.214472	1.51751	0.38544	8.88264	9.08215	8.98299	8.77479	9.29692	9.00562	9.69349	10.4574	9.87958	9.67948	9.19967	9.31288	9.18982	9.10852	9.77643	9.25267
ADI1	acireductone dioxygenase 1	2.56408	0.606142	0.236398	1.53011	0.38544	9.33316	8.89785	8.86419	8.62936	9.17991	9.7364	9.63662	9.84862	9.52552	10.4868	9.2738	9.49985	9.41151	10.3421	9.58308	9.5216
PDIA6	protein disulfide isomerase family A, member 6	2.56395	0.804741	0.313868	1.78964	0.38544	11.3083	10.4231	9.98299	10.5245	10.9491	11.041	11.9773	11.4315	12.3046	11.9196	11.8986	10.7423	11.1517	10.6202	11.9454	11.1046
SDAD1	SDA1 domain containing 1	2.56383	0.617149	0.240713	1.57053	0.38544	7.16993	7.48382	6.64386	7.08746	7.59246	7.41785	7.78136	8.09803	8.87344	7.5157	8.04985	7.54689	7.56986	7.33092	7.93664	7.79442
VKORC1L1	vitamin K epoxide reductase complex, subunit 1-like 1	2.5637	0.721242	0.281328	1.70566	0.38544	7.39232	7.46761	6.64386	6.97728	6.91886	7.58496	8.05528	8.07146	8.73809	8.22882	7.74147	7.3837	7.53138	6.90689	8.45533	7.74147
VPS26A	vacuolar protein sorting 26 homolog A (S. pombe)	2.5636	0.70529	0.275117	1.70776	0.38544	7.79442	7.77479	7.32193	7.56986	8.00562	8.12412	8.35755	8.7211	9.42206	9.00282	8.33092	8.27146	8.50383	7.33092	8.57365	8.18982
HEATR2	HEAT repeat containing 2	2.56271	0.747618	0.29173	1.72575	0.38544	6.87036	7.94837	7.41785	7.32193	7.83289	8.09276	7.79442	8.45121	9.50779	8.78463	8.08746	8.11894	8.33985	7.91886	8.51175	7.76818
SPINT1	serine peptidase inhibitor, Kunitz type 1	2.56059	0.928075	0.362445	2.07663	0.38544	8.02791	8.08746	7.49985	7.01123	8.03892	8.25739	8.41363	8.49985	10.3498	8.66178	9.03067	8.69	7.8009	8.98299	9.15482	7.90087
CTNNBIP1	catenin, beta interacting protein 1	2.55587	0.609383	0.238425	1.53625	0.38544	7.31288	7.5157	7.04439	6.93074	7.88264	7.77479	7.87036	8.03342	8.30378	7.82018	7.98299	8.11374	8.81057	7.17991	7.90087	8.17991
LAMA3	laminin, alpha 3	2.55527	1.59599	0.624589	1.76321	0.38544	8.93074	5.49185	4.64386	4.90689	5.52356	5.67243	6.6865	7.82018	7.99435	8.09803	6.2854	8.36632	7.53916	8.37069	6.06609	7.34873
USP42	ubiquitin specific peptidase 42	2.5545	0.812232	0.317961	1.8564	0.38544	6.26679	6.6865	5.58496	6.44294	6.44294	6.61471	7.53138	7.65821	8.21432	7.60733	7.05528	6.50779	6.52356	6.16993	7.21917	7.03342
SQSTM1	sequestosome 1	2.55192	0.684789	0.268343	1.70389	0.38544	10.0634	9.91886	9.53138	9.58496	9.80574	9.94251	10.0674	10.7541	11.4656	10.4727	10.1421	10.9263	11.0375	9.59805	10.2143	10.2479
NSRP1	nuclear speckle splicing regulatory protein 1	2.55167	0.720628	0.282414	1.59372	0.38544	6.90689	6.93074	5.52356	6.80735	7.16993	7.29462	7.32193	7.72792	8.32193	7.43463	7.04439	7.21917	7.05528	7.53138	7.58496	7.6865
LOC100507421	transmembrane protein 178-like	2.55115	1.64425	0.644512	4.08706	0.38544	5.24793	6.94251	5.9542	6.35755	6.78136	6.56986	7.59991	8.57743	9.59432	6.78136	6.24793	9.16491	8.74483	9.22882	5.39232	8.19967
C2orf44	chromosome 2 open reading frame 44	2.55025	0.624958	0.245057	1.56914	0.38544	5.93074	6.59991	6.08746	6.35755	6.58496	6.91886	7.21917	7.37504	7.93074	7.03342	6.89482	6.35755	6.52356	6.84549	7.17991	7.02237
RBMX2	RNA binding motif protein, X-linked 2	2.54969	0.658502	0.258267	1.55052	0.38544	6.98868	7.42626	6.33985	6.94251	7.09803	7.86419	7.43463	7.73471	8.43045	8.02791	7.14975	7.45121	8.03892	7.75489	7.49185	8.16993
PDCL	phosducin-like	2.54751	0.621323	0.243894	1.5454	0.38544	6.56986	7.01123	6.18982	6.44294	6.67243	7.27612	6.9542	7.65105	7.83289	7.59246	6.59991	7.59246	6.6865	7.3837	7.49985	7.35755
PTPN12	protein tyrosine phosphatase, non-receptor type 12	2.54751	0.845856	0.332032	1.88532	0.38544	7.33092	7.11894	6.70044	6.30378	6.16993	6.52356	7.11894	7.87036	8.02791	8.18982	6.72792	7.10852	7.70044	7.29462	6.71425	8.61839
KIAA1267	KIAA1267	2.54725	0.566869	0.222542	1.53446	0.38544	6.39232	6.87036	6.37504	6.61471	6.55459	6.85798	7.3837	7.05528	8.16491	6.93074	7.31288	6.56986	6.80735	6.98868	7.3837	7.17991
CRCP	CGRP receptor component	2.54679	0.601941	0.236352	1.50712	0.38544	7.06609	7.48382	7.11894	7.15987	7.35755	8.19967	7.63662	8.00562	8.7211	8.27612	7.76155	7.54689	7.59246	8.10329	7.96	8.39232
FKBP3	FK506 binding protein 3, 25kDa	2.54632	0.565992	0.222278	1.50317	0.38544	9.01265	9.38046	8.81636	8.99346	9.22821	9.72586	9.63189	9.6168	9.77651	9.81432	9.23986	9.91928	10.7065	9.50987	9.47933	9.89387
BFAR	bifunctional apoptosis regulator	2.54617	0.628637	0.246895	1.58802	0.38544	7.08746	7.2854	6.56986	7.01123	6.90689	7.50779	7.48382	7.34873	8.54689	7.66534	8.13443	7.32193	7.74819	6.90689	7.98299	7.76155
HSPA9	heat shock 70kDa protein 9 (mortalin)	2.54594	0.592215	0.232611	1.5225	0.38544	8.02791	8.21917	7.72792	7.58496	8.04985	8.58871	8.3443	8.80735	9.24793	8.69697	8.27146	8.69349	8.37069	7.92481	9.17493	8.7211
WARS	tryptophanyl-tRNA synthetase	2.54449	0.778554	0.305977	1.7861	0.38544	9.72451	10.1497	10.4878	9.92778	10.8986	10.0182	12.157	11.5751	10.8765	10.7756	10.817	10.4357	10.0593	11.2052	10.7822	11.1131
HMGN2	high mobility group nucleosomal binding domain 2	2.54409	0.613871	0.241293	1.5694	0.38544	6.20945	6.55459	6.33985	6.18982	6.71425	6.93074	6.83289	7.60733	7.33092	6.56986	7.07682	6.26679	7.5157	7	7.6865	7.14975
H3F3B	H3 histone, family 3B (H3.3B)	2.5422	0.644732	0.253611	1.58724	0.38544	13.0979	12.5925	12.0881	12.058	12.5962	12.8694	12.9634	12.6684	14.3064	13.2973	12.9359	12.9965	13.3838	13.1193	13.227	13.0526
LSM6	LSM6 homolog, U6 small nuclear RNA associated (S. cerevisiae)	2.54101	0.698746	0.274987	1.62484	0.38544	7.3837	7.85798	7.57743	7.40939	7.76155	8.64386	7.79442	8.27612	9.2384	8.20945	8.03892	8.04985	8.9629	8.87652	8.44708	8.81698
C1QA	complement component 1, q subcomponent, A chain	2.541	0.830154	0.326704	1.83862	0.38544	9.74651	8.74147	8.40939	9.54496	8.98868	8.88874	10.2656	11.0961	9.10591	9.56986	9.34873	10.1911	10.3231	9.224	9.89482	9.81538
MTPAP	mitochondrial poly(A) polymerase	2.53804	0.646448	0.254704	1.611	0.38544	6.59689	6.96456	6.39569	6.47615	7.17415	7.16407	7.12787	7.51134	8.45873	7.75638	7.05956	7.23856	7.23401	6.81762	7.84419	7.36874
NKIRAS2	NFKB inhibitor interacting Ras-like 2	2.53789	0.655565	0.258311	1.60982	0.38544	8.19967	8.37504	7.54689	7.65105	7.96	8.59619	8.29462	8.50779	9.92481	8.57743	8.58871	8.43463	8.54303	8.91289	8.64386	8.67596
ATP5J2	ATP synthase, H+ transporting, mitochondrial Fo complex, subunit F2	2.53778	0.659295	0.259792	1.57098	0.38544	9.48784	9.64746	8.94837	8.7039	9.31967	9.9901	9.5157	10.4273	10.1774	10.5038	9.34873	9.87498	10.3977	10.1059	10.2633	9.47371
MPHOSPH10	M-phase phosphoprotein 10 (U3 small nucleolar ribonucleoprotein)	2.53699	0.69915	0.275582	1.56483	0.38544	7.91886	8.15987	6.83289	8.16993	8.51175	8.53528	8.8009	8.84549	9.41151	9.17742	8.62571	8.21917	8.3966	8.56986	8.72451	8.43463
TIMM17A	translocase of inner mitochondrial membrane 17 homolog A (yeast)	2.5365	0.642313	0.253228	1.57828	0.38544	9.04439	8.64746	8.45533	8.26209	8.86109	9.37721	8.91289	9.92184	9.26209	9.91439	8.8857	9.26209	9.37504	9.15735	10.1923	9.2854
NAP1L1	nucleosome assembly protein 1-like 1	2.53335	0.736449	0.290702	1.73429	0.38544	7.50779	8.37069	7.69349	8.06609	8.41363	8.41785	8.44708	9.34651	9.89482	8.82655	8.82337	8.94251	8.19967	8.15482	9.16742	8.3443
GGH	gamma-glutamyl hydrolase (conjugase, folylpolygammaglutamyl hydrolase)	2.52625	1.20534	0.477125	2.80734	0.498694	8.15987	7.8392	7.15987	6.64386	7.37504	8.10329	7.5157	8.44294	11.0512	9.18488	9.07682	8.12928	7.76818	8.74147	9.0607	8.55075
FBXO21	F-box protein 21	2.52563	0.616391	0.244054	1.54034	0.498694	6.49185	6.9542	6.24793	6.39232	6.84549	7.30378	7.08746	7.40088	7.80735	6.59991	7.2384	7.65821	6.78136	7.31288	7.91886	7.41785
BRCC3	BRCA1/BRCA2-containing complex, subunit 3	2.52377	0.640218	0.253675	1.52847	0.498694	5.75489	6.72792	5.85798	6.47573	6.84549	6.97728	7.14975	7.20945	7.41785	6.89482	6.90689	6.44294	7.05528	6.76818	7.82655	7.12928
VCL	vinculin	2.5232	0.672529	0.266538	1.64161	0.498694	8.33539	7.71425	7.21917	7.78136	7.42626	7.60733	8.20945	8.62936	9.46148	8.87036	8.01123	8	7.86419	8.07146	8.20945	8.20457
MAL2	mal, T-cell differentiation protein 2 (gene/pseudogene)	2.52314	1.28621	0.509766	2.12815	0.498694	7.41785	9.79874	8.96867	8.52225	10.1968	10.5815	9.82231	10.8875	11.6078	10.8226	10.6906	10.9619	8.82549	10.8049	10.5815	10.3339
LAMB3	laminin, beta 3	2.52218	1.55326	0.615838	2.21095	0.498694	9.62022	7.03342	6.2854	5.35755	7.06609	6.75489	8.30834	7.41785	8	10.2935	8.90388	8.26209	8.28077	10.014	7.69349	8.55459
IMPAD1	inositol monophosphatase domain containing 1	2.51845	0.595475	0.236445	1.52614	0.498694	8.35755	8.64024	7.82018	8.13955	8.66534	8.76818	8.94544	9.17742	9.36413	9.20457	9.21917	8.55842	8.20457	8.67948	9.60363	8.98299
RPS6KA4	ribosomal protein S6 kinase, 90kDa, polypeptide 4	2.51746	0.58673	0.233064	1.54961	0.498694	6.45943	6.53916	6.94251	6.50779	6.88264	6.93074	7.32193	7.62936	7.26679	7.20945	6.40939	7.72792	7.43463	7.90689	6.67243	7.39232
IARS2	isoleucyl-tRNA synthetase 2, mitochondrial	2.51737	0.662929	0.263342	1.65953	0.498694	7.80735	8.11374	7.70044	7.88874	8.25739	8.26209	8.85175	9.18735	8.98584	9.11114	8.25739	8.19967	8.8009	7.79442	9.36632	8.12412
SLC3A2	solute carrier family 3 (activators of dibasic and neutral amino acid transport), member 2	2.5172	0.640649	0.254509	1.5115	0.498694	9.18239	8.19967	7.84549	7.82655	7.91289	8.47978	8.85175	8.82972	9.50581	8.94837	9.0954	8.91588	8.45533	8.53138	9.33985	8.3443
IARS	isoleucyl-tRNA synthetase	2.51686	0.918192	0.364816	2.08545	0.498694	8.60733	8.27146	7.93664	7.73471	8.32643	8.56224	8.82337	10.1267	10.1548	9.15735	8.69697	9.90388	8.11894	8.02791	9.46148	9.10852
CCND2	cyclin D2	2.51641	0.742885	0.295216	1.79187	0.498694	9.27845	9.21189	9.34651	9.07948	8.89178	9.00282	9.94837	10.3891	10.6511	10.2609	9.4818	10.3987	9.48382	9.91588	8.49586	9.75489
HIAT1	hippocampus abundant transcript 1	2.51499	0.710684	0.282579	1.65237	0.498694	8.02791	7.56986	7.02237	6.94251	7.40088	8.04985	8.40939	8.82018	9.11894	8.07682	8.16491	7.99435	8.00562	7.49985	7.65105	8.38802
NFE2L1	nuclear factor (erythroid-derived 2)-like 1	2.51413	0.630218	0.250671	1.6005	0.498694	8.53528	7.98299	7.81378	7.67948	7.89482	8.26679	8.58496	8.92778	9.74483	8.54303	7.97154	8.89785	8.29002	8.5157	8.73132	8.3837
C5orf25	chromosome 5 open reading frame 25	2.51287	0.781854	0.31114	1.76589	0.498694	7.29462	7.83289	6.87036	7.85175	8.30834	7.87036	8.09276	8.62205	9.59991	8.29002	7.91289	7.86419	8.36632	8.02237	9.1472	8.61471
TCERG1	transcription elongation regulator 1	2.51255	0.587899	0.233985	1.52711	0.498694	6.59991	6.96578	6.24793	6.53916	7.08746	7.09803	7.16993	7.99435	7.41785	7.22882	7.24793	7.19967	6.93074	6.72792	8.04985	7.47573
HSP90AB1	heat shock protein 90kDa alpha (cytosolic), class B member 1	2.50641	0.673988	0.268906	1.63242	0.498694	10.7065	11.3971	10.6064	10.5353	11.2088	11.4455	11.2975	11.5053	12.7104	11.7674	11.7305	11.346	12.2339	11.0881	11.4205	11.4732
METAP1	methionyl aminopeptidase 1	2.50553	0.844079	0.336886	2.00722	0.498694	7.33092	7.82655	7.19967	7.07682	7.36632	7.93664	7.85798	7.92481	10.0875	7.7211	8.08215	8	7.87036	8.59991	8.37069	8.48784
SYNPO2	synaptopodin 2	2.50531	1.63496	0.652597	3.554	0.498694	4.70044	7.07682	6.96578	6.93074	6.9542	6.33985	9.12153	9.01681	8.35315	6.50779	8.03342	9.32643	8.96867	8.59991	5.08746	8.28077
MAPK8	mitogen-activated protein kinase 8	2.50355	0.711048	0.284016	1.71215	0.498694	7.39232	7.2384	6.91886	6.71425	7.45121	7.65821	7.65821	7.85175	9.05257	8.22882	7.83289	7.91289	7.25739	7.11894	8.27146	8.21432
RANBP9	RAN binding protein 9	2.50338	0.566285	0.226209	1.5	0.498694	7.49985	7.62205	6.94251	7.20945	7.53916	7.93664	8.0607	8.19476	8.88874	7.90689	7.97728	8.30378	7.74147	7.40939	7.73471	8.02791
CD200	CD200 molecule	2.50216	1.16734	0.466534	2.64728	0.498694	8.97487	8.60847	7.90714	8.33674	8.08104	8.68258	9.25442	9.95002	10.5907	10.1533	7.97487	10.7419	8.87667	10.7341	8.23019	9.48534
FTH1	ferritin, heavy polypeptide 1	2.50131	0.82604	0.330243	1.64172	0.498694	14.7714	13.3432	13.1238	12.51	13.2777	13.6032	13.8019	14.6186	14.938	15.0538	14.2028	13.9332	14.3273	14.0481	13.8438	13.8751
FDFT1	farnesyl-diphosphate farnesyltransferase 1	2.49823	0.639453	0.255963	1.56786	0.498694	6.72792	7.29462	7.2854	6.85798	7.40088	7.91886	7.56224	8.41785	7.96578	8.29921	7.82018	7.37504	7.69349	7.29462	8.62205	7.82018
C12orf51	chromosome 12 open reading frame 51	2.49678	0.60177	0.241018	1.53421	0.498694	6.45943	6.70044	6.49185	6.88264	7.41785	6.82018	7.43463	7.74147	7.85175	7.2384	7.48382	6.90689	6.44294	7.47573	7.61471	7.78136
COX6B1	cytochrome c oxidase subunit VIb polypeptide 1 (ubiquitous)	2.49012	0.737846	0.29631	1.58956	0.498694	9.94105	9.41151	8.71081	8.66888	9.35975	10.2773	9.15228	10.2866	10.1687	10.6733	10.1886	10.1712	10.1824	10.4336	10.3772	9.69349
NET1	neuroepithelial cell transforming 1	2.48962	0.855265	0.343532	1.84456	0.498694	8.04985	7.96578	7.15987	7.48382	8.17991	8.85175	8.25267	9.05528	10.1228	8.79442	8.47168	8.46761	9.05799	7.83289	9.0634	8.91886
ITGB3BP	integrin beta 3 binding protein (beta3-endonexin)	2.48607	0.884547	0.355802	1.99533	0.498694	6.7593	7.03337	6.43991	6.75559	6.949	7.59245	7.18325	8.492	8.9453	7.45714	7.35868	7.75584	8.1341	6.43916	8.37938	7.91664
PIKFYVE	phosphoinositide kinase, FYVE finger containing	2.48487	0.698365	0.281047	1.69987	0.498694	6.96578	7.18982	6.32193	7.07682	7.29462	7.14975	7.90087	8.05528	8.82972	7.78136	7.15987	7.14975	7.53916	7.6865	6.9542	7.92481
ALDOA	aldolase A, fructose-bisphosphate	2.48432	0.599027	0.241123	1.5064	0.498694	11.5401	11.3454	11.4429	10.5622	11.3756	11.9016	11.821	12.2095	11.6018	12.421	11.8009	11.9618	12.0641	11.1389	12.3029	12.2816
GNL3	guanine nucleotide binding protein-like 3 (nucleolar)	2.48337	0.665968	0.268172	1.58912	0.498694	7.67948	7.17991	6.49185	6.87036	7.16993	7.76818	7.85798	8.37504	8.81057	7.6865	7.90087	7.92481	7.71425	7.29462	7.58496	7.44294
IFNGR2	interferon gamma receptor 2 (interferon gamma transducer 1)	2.48314	0.598318	0.240952	1.52727	0.498694	8.19967	7.66534	7.02237	7.62205	7.45121	7.47573	8.19476	8.53916	8.86419	8.63662	7.81378	8.34873	7.99435	7.64386	7.65821	8.01681
SENP5	SUMO1/sentrin specific peptidase 5	2.48241	0.795559	0.320478	1.85693	0.498694	7.45943	7.7211	7.22882	7.81378	8.24793	8.14466	8.19967	8.6865	9.84862	8.90989	8.48784	8.0607	8.10329	7.94251	9.34873	8.0607
AATF	apoptosis antagonizing transcription factor	2.47945	0.564853	0.227814	1.53831	0.498694	7.67243	7.77479	7.7211	7.27612	7.84549	7.82018	8.16491	8.66534	9.20945	8.52748	7.96578	7.7211	8.27612	7.77479	8.15482	8.03892
EBP	emopamil binding protein (sterol isomerase)	2.479	0.5562	0.224365	1.51848	0.498694	6.70044	7.33092	6.79442	7.04439	6.9542	7.03342	7.37504	8.20945	7.33985	7.97154	7.33985	7.67948	7.2384	7.2384	8.08746	6.84549
WDR91	WD repeat domain 91	2.47806	1.04928	0.42343	2.36508	0.498694	8.36632	7.58496	7.16993	7.27612	7.8009	7.59246	8.65105	9	8.93958	8.96	7.46761	8.71425	8.89482	10.4062	7.11894	8.65821
ARMC1	armadillo repeat containing 1	2.47661	0.68282	0.275707	1.60796	0.498694	6.70044	6.83289	6.30378	6.30378	5.80735	7.18982	7.05528	7.36632	8.07682	7.34873	7.65105	6.65821	6.98868	6.45943	7.36632	7.08746
IER3IP1	immediate early response 3 interacting protein 1	2.47381	0.693457	0.28032	1.58188	0.498694	7.59246	7.08746	6.96578	6.08746	7.17991	7.75489	7.2854	8.10852	8.7211	7.99435	7.78136	7.60733	7.69349	7.33092	7.88874	7.63662
CROT	carnitine O-octanoyltransferase	2.47363	1.46045	0.590405	3.92409	0.498694	6.52356	6.16993	5.20945	5.49185	6.18982	6.52356	7.43463	5.67243	10.1586	6.74147	7.56224	6.72792	7.97728	8.36194	6.06609	8.08215
IFI6	interferon, alpha-inducible protein 6	2.47175	1.09867	0.444489	2.59223	0.498694	10.744	10.8154	10.4512	10.8178	10.8704	11.4919	12.097	11.5694	11.1478	10.8811	11.5675	13.3607	12.7187	13.5733	10.9159	11.8061
LGALS1	lectin, galactoside-binding, soluble, 1	2.47128	1.06901	0.432571	2.27847	0.498694	12.178	10.4959	10.4717	10.4838	10.4533	11.0761	11.1636	11.6528	12.3465	14.0062	11.4273	12.1434	12.0133	11.5241	11.2568	11.7541
UBE2E3	ubiquitin-conjugating enzyme E2E 3	2.47036	0.866059	0.35058	1.8611	0.498694	8.29462	7.73471	6.94251	7.2854	7.62936	8.49586	8.01123	8.79116	9.16239	8.16993	8.50383	8.71768	7.5157	9.81378	8.83605	8.44294
C8orf76	chromosome 8 open reading frame 76	2.46245	0.698505	0.283663	1.65836	0.498694	6.61471	6.88264	6.24793	6.40939	7.01123	7.45943	6.87036	7.17991	8.33092	7.39232	6.98868	7.24793	8.31288	7.82018	7.32193	7.22882
DNMT3A	DNA (cytosine-5-)-methyltransferase 3 alpha	2.46219	0.769622	0.312576	1.86292	0.498694	7.29462	8.08746	7.90087	8.13443	8.19476	7.76155	8.633	10.2668	9.09803	8.55459	8.32193	8.43045	8.08215	8.65464	8.49185	8.11894
HAPLN3	hyaluronan and proteoglycan link protein 3	2.46167	0.639046	0.259598	1.59772	0.498694	7.33985	7.56986	7.42626	8.15987	7.40939	7.9542	8.61471	8.69697	8.08746	8.87958	7.52356	8.12412	8.14466	8.58496	7.48382	8.68299
HINT1	histidine triad nucleotide binding protein 1	2.46126	0.750215	0.304809	1.71398	0.498694	11.3778	12.0647	12	11.0841	12.0158	12.4118	12.0845	13.1217	13.3595	11.8918	12.4458	12.6989	13.243	11.7908	12.6321	12.4911
CSRP1	cysteine and glycine-rich protein 1	2.46122	0.781384	0.317478	1.78334	0.498694	9.27845	9.01402	8.37504	8.57743	8.73471	9.47573	9.41363	9.39446	10.0741	10.6221	9.60918	9.89633	8.27146	10.102	9.74483	9.77808
LRRC47	leucine rich repeat containing 47	2.46019	0.593229	0.241131	1.5191	0.498694	6.9542	7.22882	6.74147	6.61471	6.85798	7.6865	7.31288	7.89482	8.42626	7.10852	7.54689	7.32193	7.53916	7.13955	7.8392	7.94251
UNC119	unc-119 homolog (C. elegans)	2.45954	0.713919	0.290265	1.73104	0.498694	8.88874	9.61102	9.0634	8.96867	9.60177	9.633	9.55075	9.66888	11.0954	9.99435	9.67419	9.77314	10.9396	10.1824	9.57365	9.63118
UQCRC2	ubiquinol-cytochrome c reductase core protein II	2.45941	0.624848	0.254064	1.5681	0.498694	8.15621	8.43037	8.08436	7.80212	8.3412	8.86387	8.60849	9.31488	8.61777	8.62679	8.90502	9.47236	9.22804	7.91935	9.11338	9.2393
TMED2	transmembrane emp24 domain trafficking protein 2	2.45883	0.593494	0.241372	1.51472	0.498694	9.64386	8.77808	9.00843	8.55075	9.32643	9.35094	9.42417	9.84862	10.1267	9.7879	10.0485	9.71081	9.32418	9.13186	10.3652	9.26444
GAL3ST4	galactose-3-O-sulfotransferase 4	2.45839	0.631183	0.256746	1.57811	0.498694	6.93074	6.61471	5.83289	6.37504	6.52356	6.2854	6.98868	7.09803	6.78136	7.65821	6.16993	7.37504	7.31288	6.45943	7.53916	7.19967
ARNTL2	aryl hydrocarbon receptor nuclear translocator-like 2	2.4567	0.668583	0.272146	1.58586	0.498694	6.94251	7.15987	7.83289	7.91886	8.13955	7.2854	7.89482	8.29921	8.43045	8.82337	7.53138	8.40514	8.26679	8.74483	7.45121	8.30378
GNPAT	glyceronephosphate O-acyltransferase	2.45634	0.637777	0.259646	1.60849	0.498694	8.13955	8.52748	7.84549	7.94837	8.37504	8.64746	8.70044	9.53722	9.08746	9.59805	8.47978	8.26679	8.99435	8.24793	9.31967	8.61839
SPPL2A	signal peptide peptidase-like 2A	2.45624	0.600937	0.244657	1.59264	0.498694	8.81698	8.90087	8.87344	8.46761	8.9629	8.94251	9.68299	9.6987	10.3387	9.94251	8.81378	9.14466	9.17991	8.76487	9.48583	9.23122
SLC9A7	solute carrier family 9 (sodium/hydrogen exchanger), member 7	2.45434	0.904195	0.368407	2.04843	0.498694	7.07682	8.01123	8.01123	8.04985	8.27146	7.72792	8.86109	9.16239	10.1573	8.30378	7.75489	8.88874	9.09011	9.17742	7.55459	8.67243
EIF1	Eukaryotic translation initiation factor 1	2.45374	0.747991	0.304837	1.82771	0.498694	11.6146	11.236	10.5996	10.9832	10.973	10.9474	11.2412	11.6686	13.4692	11.6834	11.5937	11.7554	11.8593	11.6158	11.7778	11.4051
CELSR1	cadherin, EGF LAG seven-pass G-type receptor 1 (flamingo homolog, Drosophila)	2.45354	0.757327	0.308667	1.55745	0.498694	6.70044	8.59246	7.6865	7.88264	8.51175	8.80413	8.64024	8.74819	9.44294	9.05528	8.22882	8.73809	8.88264	8.46761	8.68299	8.98299
RGS12	regulator of G-protein signaling 12	2.45339	0.587084	0.239295	1.54222	0.498694	6.39232	6.10852	6.20945	6.64386	6.9542	6.47573	6.40939	6.75489	7.94251	7.32193	7.01123	6.62936	7.03342	7.25739	6.74147	7.40939
PTP4A1	protein tyrosine phosphatase type IVA, member 1	2.44853	0.675451	0.27586	1.54506	0.498694	8.58496	7.40939	6.87036	7.3837	7.47573	7.8392	8.13443	8.07146	9.10852	8.65464	7.99435	8.3966	8.04439	7.71425	8.54689	8.02791
KCNK1	potassium channel, subfamily K, member 1	2.44808	1.22971	0.502317	2.74545	0.498694	5.49185	6.12928	5.58496	5.85798	6.33985	6.98868	6.08746	5.58496	8.36632	8.35755	7.06609	7.54689	7.94837	6.45943	8.71425	6.82018
NR2F6	nuclear receptor subfamily 2, group F, member 6	2.44687	0.806415	0.329571	1.66234	0.498694	7.82018	8.19967	7.66534	7.59246	8.62571	9.43879	8.44294	8.62205	10.2336	9.05799	9.06609	9.03892	9.11374	9	9.13699	8.58871
ELAC1	elaC homolog 1 (E. coli)	2.44435	0.688385	0.281623	1.55792	0.498694	6.88264	7.47573	6.67243	6.78136	7.3837	8.24793	7.53138	7.88874	8.87652	7.76818	7.76155	7.59991	7.92481	7.81378	7.6865	8.43879
TADA1	transcriptional adaptor 1	2.44286	0.585079	0.239506	1.52952	0.498694	7.53138	8.14466	7.60733	7.76818	8.24793	8.31741	7.92481	8.78463	9.33539	8.9629	8.31741	8.16993	8.41785	8.27612	8.81378	8.20945
LGALS8	lectin, galactoside-binding, soluble, 8	2.43682	0.628195	0.257793	1.58115	0.498694	6.74147	6.98868	6.37504	6.72792	7.19967	7.33985	7.67948	8.09276	7.77479	7.65105	7.43463	6.6865	6.93074	7.08746	8.09803	7.8009
TRAF2	TNF receptor-associated factor 2	2.43646	0.859032	0.352574	2.00194	0.498694	5.78136	6.42626	5.75489	6.26679	6.14975	6.12928	6.18982	7.64386	7.49985	7.04439	6.06609	7.50779	5.75489	7.91886	6.55459	7.25739
TCEB3	transcription elongation factor B (SIII), polypeptide 3 (110kDa, elongin A)	2.43279	0.651895	0.267962	1.59139	0.633494	7.32193	7.6865	7.07682	7.27612	7.88874	8.18982	8.11894	8.43045	9.0607	8	8.19476	7.53138	8.37938	7.49185	8.66534	8.37938
PPP5C	protein phosphatase 5, catalytic subunit	2.43083	0.589659	0.242575	1.54101	0.633494	7.39232	7.87036	7.39232	7.34873	7.91886	8.10852	8.10852	8.7039	9.17243	8.29002	8.09276	7.94251	8.45943	7.62936	8.37069	7.84549
RIPK2	receptor-interacting serine-threonine kinase 2	2.42503	0.569199	0.234718	1.51529	0.633494	8.01123	7.84549	7.30378	7.70044	7.84549	8.27146	8.11374	8.62571	9.16239	8.94837	8.26209	7.8392	8.01123	8.56605	8.03342	8.42626
GRAMD4	GRAM domain containing 4	2.42336	0.779721	0.321752	1.84762	0.633494	7.30378	7.75489	7	7.35755	7.96578	7.76818	8.29002	8.49586	9.66	8.90388	7.73471	8.25267	7.82018	7.33985	8.10329	8.44708
TET2	tet methylcytosine dioxygenase 2	2.42327	0.866139	0.357426	1.94313	0.633494	7	6.84549	5.83289	6.90689	7.39232	7.05528	7.59246	8.2854	9.17991	7.33092	7.64386	6.90689	6.76818	7.7211	7.83289	7.7879
RPS24	ribosomal protein S24	2.42265	0.634059	0.261721	1.55892	0.633494	13.7848	13.9841	13.0405	13.8261	13.603	14.3957	13.9615	14.686	15.1788	14.3224	14.205	14.3242	14.8694	13.6248	14.5951	14.2971
FXR1	fragile X mental retardation, autosomal homolog 1	2.4211	0.609345	0.251681	1.56868	0.633494	9.30606	9.50184	8.71768	8.91588	9.47978	9.50779	9.52748	9.64024	10.7091	10.1573	9.73809	9.53916	10.0293	9.18735	10.4157	9.53138
STARD3NL	STARD3 N-terminal like	2.41927	0.671117	0.277405	1.6942	0.633494	7.35755	7.2854	6.79442	6.89482	6.94251	7.42626	7.53916	7.67948	9.04439	8.26679	7.62205	7.11894	7.9542	7.14975	7.88264	7.62205
POLE	polymerase (DNA directed), epsilon	2.41878	0.599358	0.247794	1.56231	0.633494	6.74147	6.75489	6.49185	6.70044	6.67243	7.34873	8.07146	7.53916	8.06609	7.17991	7.24793	7.01123	6.61471	7.70736	6.9542	7.45121
SLAMF8	SLAM family member 8	2.41662	0.728705	0.301538	1.79524	0.633494	7.89482	8.08215	8.43045	7.78136	8.09276	8.17991	9.24079	10.014	8.77479	9.36851	8.25267	7.98299	8.81698	8.07682	8.53138	8.99718
POLR3H	polymerase (RNA) III (DNA directed) polypeptide H (22.9kD)	2.41094	0.573911	0.238044	1.53808	0.633494	6.65821	6.9542	6.64386	6.22882	7.04439	6.83289	7.26679	7.83289	8.2854	7.40939	6.89482	6.84549	7.12928	6.94251	7.10852	7.29462
SPIN1	spindlin 1	2.40852	0.790382	0.328161	1.84834	0.633494	7.56986	7.27612	6.61471	7.19967	7.15987	7.62936	7.46761	8.65821	8.98299	8.40514	7.37504	8.55075	6.98868	7.46761	8.37938	8.04439
BROX	BRO1 domain and CAAX motif containing	2.40324	0.655954	0.272946	1.50127	0.633494	7.03342	7.8009	6.14975	6.98868	7.33092	7.87652	7.58496	8.27146	7.82018	8.11894	7.46761	7.77479	8	7.34873	8.40514	7.73471
FH	fumarate hydratase	2.40184	0.723276	0.301135	1.75821	0.633494	7.67948	7.41785	7.41785	6.98868	7.75489	7.84549	7.88874	9.16491	8.54689	8.97154	7.61471	8.2384	7.66534	7.48382	8.85487	7.97728
CLIP2	CAP-GLY domain containing linker protein 2	2.39866	0.901855	0.375982	2.10664	0.633494	7.27612	7.7211	7.17991	7.10852	7.11894	7.33092	7.90087	8.71425	9.38802	8.48784	6.85798	8.25739	8.08215	9.00282	6.90689	8.31288
CSTF2	cleavage stimulation factor, 3' pre-RNA, subunit 2, 64kDa	2.39853	0.587781	0.245059	1.56091	0.633494	7.19967	7.37504	7.47573	7.02237	7.82655	7.6865	7.74819	7.79442	9.19476	8.21432	8.09276	7.9542	7.46761	7.70736	8.07146	7.94251
HPS5	Hermansky-Pudlak syndrome 5	2.39469	0.59636	0.249034	1.5506	0.633494	7.74147	7.87652	7.54689	7.26679	7.88264	8.2384	8.43879	8.04439	8.81057	8.17991	7.78136	7.86419	9.03617	8.8392	7.87036	8.6865
FBXW5	F-box and WD repeat domain containing 5	2.39234	0.70969	0.296651	1.73367	0.633494	7.36632	7.8009	7.6865	7.13955	7.61471	7.93664	8.09276	8.82018	8.24317	7.74147	7.19967	8.70044	8.25739	9.08481	7.87036	8.99435
SLC38A2	solute carrier family 38, member 2	2.38561	0.62834	0.263388	1.56681	0.633494	10.2969	9.71081	9.05257	9.51767	9.55075	9.93958	10.3219	10.102	11.0914	9.81057	10.6865	9.86573	10.0196	9.82337	10.4157	10.927
KHDRBS1	KH domain containing, RNA binding, signal transduction associated 1	2.37851	0.63242	0.265889	1.60594	0.633494	9.12928	9.56986	9.44501	9.0954	9.85953	9.72792	9.97011	10.7074	10.7507	9.99577	9.9571	9.84235	9.99152	9.01402	10.6636	10.1434
ARID1B	AT rich interactive domain 1B (SWI1-like)	2.37788	0.679485	0.285752	1.72661	0.633494	6.93074	7.41785	6.87036	7.5157	7.26679	7.53138	7.74147	8.02237	9.45121	7.84549	7.65105	7.30378	7.82018	8.10329	7.78136	7.62936
PLAUR	plasminogen activator, urokinase receptor	2.37716	1.34068	0.563982	2.47636	0.633494	8.46352	6.02237	5.90689	5.88264	6.26679	5.52356	7.35755	8.5157	8.07682	10.0168	7.24793	7.71425	6.47573	7.5157	7.22882	6.70044
DDX11	DEAD/H (Asp-Glu-Ala-Asp/His) box polypeptide 11	2.37704	0.658205	0.276901	1.62938	0.633494	8.58496	9.30606	9.03342	9.54303	9.5411	9.16993	9.91737	10.3805	10.6502	9.72622	9.65642	9.51767	8.72792	10.0485	9.71939	10.2021
SNORA12	small nucleolar RNA, H/ACA box 12	2.37682	0.650661	0.273752	1.53544	0.633494	6.42626	7.18982	6.67243	6.22882	6.76818	7.71425	7.26679	7.66534	8.16491	6.74147	7.49985	7.15987	8.12412	7.34873	7.46761	7.40088
RPL7L1	ribosomal protein L7-like 1	2.37265	0.668859	0.281903	1.72365	0.633494	7.97728	7.49985	7.47573	7.48382	7.70736	7.77479	7.94251	8.51964	8.97154	8.14466	7.91289	8.04985	7.94837	8.12412	9.69349	7.91289
EXOSC2	exosome component 2	2.37129	0.754107	0.318015	1.82178	0.633494	6.18982	6.98868	6.59991	6.52356	6.52356	6.96578	6.71425	8.32193	8.40514	7.49185	6.49185	7.56986	6.83289	7.13955	7.82655	7.06609
MIS18A	MIS18 kinetochore protein homolog A (S. pombe)	2.37123	0.664879	0.280395	1.57713	0.633494	7.05528	8.23362	7.31288	8.01681	7.60733	8.34873	7.65105	8.21917	9.26209	8.71081	8.20457	8.25739	8.40088	8.10852	8.98299	8.47573
MAPK1	mitogen-activated protein kinase associated protein 1	2.36901	0.594425	0.250917	1.55128	0.633494	6.96963	7.16323	6.71425	6.85798	7.33688	7.51833	7.52878	7.95613	8.36194	8.02606	7.19967	7.65821	6.64866	7.67948	7.87856	7.94056
MAFB	v-maf musculoaponeurotic fibrosarcoma oncogene homolog B (avian)	2.36891	0.723655	0.30548	1.70651	0.633494	8.35315	7.33985	7.67243	7.44294	7.26679	7.19967	8.73471	8.80413	8.53528	9.28077	7.6865	8.08215	7.85798	7.35755	8.01123	8.3443
UBC	ubiquitin C	2.36669	0.609765	0.257644	1.53287	0.633494	15.8224	15.5354	15.0019	14.9136	15.3523	16.0864	15.955	16.035	17.1516	15.8315	15.7134	15.9914	15.9997	16.2828	15.591	16.0662
LGALS9C	lectin, galactoside-binding, soluble, 9C	2.36578	0.819116	0.346235	1.81808	0.633494	8.43045	8.72792	8.47573	9.41785	8.93369	9.79442	9.57554	10.1085	10.4888	9.37069	8.9571	10.23	9.62388	10.9001	8.90989	9.66
GADD45A	growth arrest and DNA-damage-inducible, alpha	2.36418	1.1256	0.476107	2.48518	0.633494	10.0512	9.28771	8.43045	8.53138	9.49785	9.76487	9.94251	12.2351	10.7781	9.58308	9.52943	11.2662	10.7616	10.7822	9.02514	9.95855
C9orf46	chromosome 9 open reading frame 46	2.36393	0.709429	0.300106	1.71034	0.633494	8.51175	8.59246	8.65821	8.12412	8.39232	9.22641	8.97728	9.14975	9.0634	9.25974	8.43045	9.89026	10.1331	9.87191	8.47573	9.68475
MRPS21	mitochondrial ribosomal protein S21	2.3629	0.626535	0.265155	1.55593	0.633494	9.81538	9.97441	9.69523	9.19476	9.86419	10.568	9.82177	11.3236	10.1254	10.6064	10.1447	10.7082	11.0875	10.3276	10.2738	10.3663
PFKM	phosphofructokinase, muscle	2.36169	0.830407	0.351615	1.98127	0.633494	6.85798	6.44294	6.76818	6.53916	6.88264	7.11894	7.08746	7.50779	8.82655	7.56224	8.26679	7.52356	6.18982	7.25739	8.43463	7.33092
PRRG4	Proline rich Gla (G-carboxyglutamic acid) 4 (transmembrane)	2.36052	1.11254	0.47131	2.65871	0.633494	6.79442	6.78572	5.94642	6.16993	7.01495	7.27612	7.44846	6.30986	9.96048	8.22721	7.38658	8.70044	7.05166	7.57491	7.56478	7.54689
MEA1	male-enhanced antigen 1	2.35918	0.723244	0.306565	1.68237	0.633494	9.72451	9.53138	9.00843	9.05799	9.39232	10.3498	9.44294	9.71768	10.5765	9.89482	9.80252	10.2609	10.5048	10.5216	11.3761	10.242
CDKN1A	cyclin-dependent kinase inhibitor 1A (p21, Cip1)	2.35851	1.0282	0.435955	2.07415	0.633494	10.0512	8.79766	8.10329	8.03342	8.94251	9.13955	9.32418	9.27845	9.92035	10.6493	9.84862	10.8345	9.6987	11.0196	8.34873	9.80574
UTP18	UTP18, small subunit (SSU) processome component, homolog (yeast)	2.35783	0.665318	0.282174	1.56269	0.633494	7.01123	7.43463	6.87036	6.53916	7.24793	8.09803	7.19967	7.71425	8.74483	7.82018	7.26679	7.7211	7.90689	8.33539	8.03342	7.91289
CST2	cystatin SA	2.35656	0.846897	0.359378	1.87157	0.633494	7.70736	8.79442	7.25739	7.3837	7.88874	7.85798	8.31288	8.70736	8.49586	9.67066	8.45533	7.60733	9.05799	8.51175	9.7879	8.01123
KIAA1217	KIAA1217	2.35551	0.995401	0.422584	2.345	0.633494	7.45121	6.90689	6.30378	6.6865	7	6.84549	7.70736	8.0607	9.65464	8.8857	7.59246	7.86419	7.31288	6.26679	7.65105	7.61471
LSG1	large subunit GTPase 1 homolog (S. cerevisiae)	2.35509	0.701212	0.297743	1.6947	0.633494	6.42626	7.20945	6.24793	6.49185	6.84549	7.18982	7.29462	6.79442	8.30378	7.46761	7.56986	6.93074	6.80735	7.32193	8.45533	7.41785
PDCD10	programmed cell death 10	2.35484	0.607488	0.257974	1.53705	0.633494	7.22882	7.37504	6.64386	6.96578	7.06609	7.90689	7.36632	7.52356	8.65821	7.9542	7.55459	7.77479	7.33092	7.65105	8.48382	7.75489
OGFRL1	opioid growth factor receptor-like 1	2.35278	1.22275	0.519705	3.06215	0.633494	7.2384	7.52356	7.01123	7.31288	7.39232	7.91886	7.97154	8.98014	9.57743	8.19967	6.59991	8.93074	9.3966	10.7356	7.60733	8.224
SOD2	superoxide dismutase 2, mitochondrial	2.3491	1.38909	0.591331	2.4715	0.633494	13.2152	10.4294	10.3106	10.0835	10.6257	10.6715	12.4393	13.0881	12.5348	14.7575	12.1443	11.6083	11.4924	11.1351	11.8849	11.6996
TFAM	transcription factor A, mitochondrial	2.34906	0.619274	0.263626	1.5147	0.633494	6.2854	6.87036	6.37504	6.40939	7.22882	7.49985	7.18982	7.55459	8.06609	7.60733	7.11894	7.08746	7.47573	6.74147	7.98299	7.14975
C21orf33	chromosome 21 open reading frame 33	2.34853	0.722716	0.307732	1.80502	0.633494	6.38265	6.83279	6.44709	6.55766	6.91646	6.8435	7.2557	7.59539	8.84017	6.94099	7.3345	7.35223	7.43827	6.22013	7.54209	7.34128
SDC3	syndecan 3	2.3478	0.5957	0.253727	1.55059	0.633494	7.40088	7.50779	7.57743	8.18982	7.26679	7.62936	8.3837	8.84549	8.32643	8.29002	7.49985	7.76155	8.19967	7.40939	8.64746	8.54689
CWC22	CWC22 spliceosome-associated protein homolog (S. cerevisiae)	2.34645	0.689613	0.293896	1.52692	0.934555	6.12928	6.71425	4.85798	6.16993	6.35755	6.78136	7.14975	7.03342	7.10852	7	7.04439	6.40939	6.79442	7.21917	6.75489	6.06609
TOM1L1	target of myb1 (chicken)-like 1	2.34454	1.09524	0.467145	2.25176	0.934555	5.63253	6.72265	6.31875	6.13439	7.40787	7.68636	6.98064	8.11276	9.33731	6.67652	6.95135	8.06917	8.64642	7.09626	8.324	7.26221
GRAMD1A	GRAM domain containing 1A	2.34187	0.591527	0.252587	1.51519	0.934555	8.08746	7.49185	7.29462	6.98868	7.04439	7.11894	7.8009	8.53916	7.99435	8.63662	7.26679	8.11894	7.54689	7.8009	7.49985	8.08746
ATOX1	ATX1 antioxidant protein 1 homolog (yeast)	2.33501	0.675991	0.289503	1.69181	0.934555	8.59991	7.91886	8.51175	7.86419	8.40514	8.50383	8.93958	9.10066	8.67948	8.84549	8.26679	10.0954	9.26913	8.45533	8.44708	9.66711
NDUFA8	NADH dehydrogenase (ubiquinone) 1 alpha subcomplex, 8, 19kDa	2.33471	0.794978	0.340503	1.79213	0.934555	9.03617	9.10066	8.61102	8.13443	9.12412	9.68475	8.78463	10.445	10.2491	10.2348	9.16742	10.6439	9.12928	9.57932	9.88417	9.31741
XRCC6BP1	XRCC6 binding protein 1	2.32781	0.761433	0.327103	1.66226	0.934555	6.58496	6.04439	6	5.39232	6.53916	7.25739	6.12928	6.59991	7.45121	7.92481	6.85798	7.02237	6.79442	7.75489	7.02237	7.08746
ERF	Ets2 repressor factor	2.3255	0.619507	0.266398	1.62026	0.934555	6.82018	6.85798	6.53916	7	6.74147	6.9542	7.18982	7.81378	8.07682	7.8009	7.46761	7.53138	6.26679	6.75489	7.7879	7.69349
SOCS1	suppressor of cytokine signaling 1	2.32493	0.695066	0.298962	1.75968	0.934555	9.69523	10.0593	9.91139	9.97011	10.1724	10.0028	10.2738	10.809	11.2726	10.4868	9.95128	10.6689	11.1344	11.7973	9.63662	10.6055
SEPHS1	selenophosphate synthetase 1	2.32396	0.583708	0.25117	1.56626	0.934555	8.98868	8.9571	8.64024	8.65105	8.99152	9.12928	9.17991	9.80574	9.9901	9.67066	9.32867	9.50779	9.51767	8.37069	10.2009	9.19476
RCOR3	REST corepressor 3	2.32337	0.627594	0.270122	1.51418	0.934555	5.88264	6.80735	5.70044	6.76818	7.02237	6.45943	7	7.42626	7.33092	6.94251	6.74147	6.93074	7.26679	6.12928	7.50779	7.40088
SPINT2	serine peptidase inhibitor, Kunitz type, 2	2.32245	0.75369	0.324524	1.63608	0.934555	10.4284	9.13699	8.92778	9.45943	10.2312	10.3597	10.0607	10.3454	10.9418	11.2738	10.3432	10.4367	10.3509	11.0265	10.7855	9.54496
GSTP1	glutathione S-transferase pi 1	2.31872	0.805103	0.347219	1.75645	0.934555	9.83995	9.29701	9.06249	8.7405	9.66074	10.4313	9.48769	9.95525	10.7944	11.2715	10.1939	10.1807	9.31153	10.5459	10.4373	10.9261
CDC27	cell division cycle 27 homolog (S. cerevisiae)	2.31802	0.665225	0.286979	1.65118	0.934555	7.61471	7.5157	6.93074	7.04439	7.13955	7.91886	8.23362	8.12412	9.23122	8.01681	8.05528	7.73471	7.70044	7.05528	8.24317	7.86419
TBC1D7	TBC1 domain family, member 7	2.31801	0.606542	0.261665	1.56707	0.934555	7.62843	7.27031	7.06483	7.07493	7.62098	7.8775	7.84528	8.32611	8.87136	8.27918	8.37243	8.04008	6.99155	7.70037	8.04276	7.82463
TRIB1	tribbles homolog 1 (Drosophila)	2.316	0.910297	0.393047	1.92329	0.934555	8.87036	7.48382	7.01123	7.18982	7.79442	8.11374	8.55075	8.08215	10.1383	9.14466	8.54303	8.6865	7.82655	9.32643	7.93074	8.31288
DHX15	DEAH (Asp-Glu-Ala-His) box polypeptide 15	2.31578	0.56763	0.245114	1.50216	0.934555	9.40939	9.58871	8.76155	9.01681	9.23601	9.79279	9.78953	10.2058	10.5887	9.67596	9.92481	9.37938	9.33092	9.41151	10.3869	9.99152
CSAG1	chondrosarcoma associated gene 1	2.31324	1.44677	0.625432	3.60865	0.934555	6.35755	7.27612	7.90087	7.49185	8.32193	7.06609	8.49586	10.9979	9.81858	7.30378	7.45943	10.2656	9.2854	9.48583	7	8.37938
YWHAH	tyrosine 3-monooxygenase/tryptophan 5-monooxygenase activation protein, eta polypeptide	2.30984	0.593226	0.256826	1.5222	0.934555	9.2648	9.04655	8.44739	8.47002	9.05689	9.48875	9.07014	9.47939	10.0849	10.267	9.02851	9.95671	9.25136	9.09871	9.63297	9.6865
SLC1A5	solute carrier family 1 (neutral amino acid transporter), member 5	2.30572	0.577369	0.250407	1.51122	0.934555	8.00562	6.91886	7.31288	7.11894	7.40088	7.62936	8.37069	7.67243	8.58871	7.82655	8.04985	7.90087	7.47573	7.27612	8.60733	7.98299
HERC2	hect domain and RLD 2	2.29212	0.69484	0.303142	1.74449	0.934555	6.6865	6.83289	6.62936	6.72792	7.30378	6.65821	7.49985	8.3837	8.55459	7	7.18982	7.05528	6.52356	7.33985	7.57743	7.88874
DCAKD	dephospho-CoA kinase domain containing	2.28921	0.83435	0.364471	2.01179	0.934555	7.78136	8	7.44294	7.33092	8.17991	8.26209	7.89482	8.62571	10.4388	8.36632	7.8392	8.58496	9.22159	8.17991	8.64746	8.87344
ODF3L2	outer dense fiber of sperm tails 3-like 2	2.28851	0.639652	0.279505	1.64812	0.934555	10.8887	11.2627	10.7674	11.1383	11.3886	11.5187	11.268	11.6184	12.966	11.5817	12.1062	12.0664	12.0881	11.3526	11.9527	11.0035
RBPJ	recombination signal binding protein for immunoglobulin kappa J region	2.28581	0.659631	0.288577	1.65935	0.934555	6.6865	6.89482	6.71425	6.61471	7.32193	7.25739	7.74819	8.0607	8.43879	7.47573	8.03342	6.78136	6.55459	7.80735	7.32193	7.52356
SRPK1	SRSF protein kinase 1	2.28301	0.782087	0.342569	1.92438	0.934555	7.83289	7.62936	7.20945	7.19967	7.59991	7.70736	8.14975	9.14211	9.77479	8.55842	8.60733	7.92481	7.67948	7.32193	7.96	8
RNF19A	ring finger protein 19A	2.27704	0.647457	0.284341	1.67344	0.934555	7.32193	7.96	7.59991	7.60733	7.90689	7.91886	8.35315	8.74147	9.44915	9.11634	8.02791	8.30834	7.87652	7.71425	7.73471	8.3443
TOB1	transducer of ERBB2, 1	2.27036	0.606147	0.266983	1.601	0.934555	7.39232	7.55459	6.96578	7.13955	7.31288	7.76155	7.70736	8.56605	9.04166	7.49985	7.53916	7.53138	8.04439	7.53138	8.33092	7.81378
PDCD7	programmed cell death 7	2.26344	0.576186	0.254563	1.52812	0.934555	6.40939	7.02237	6	6.76818	6.44294	6.65821	7.10852	7.58496	7.99435	7.16993	7.10852	6.53916	6.89482	6.35755	7.13955	7.36632
TPM1	tropomyosin 1 (alpha)	2.26213	1.00906	0.446068	2.12383	0.934555	8.52356	7.56986	6.50779	6.76818	7.82655	7.88264	7.81378	8.72792	9.89482	9.03067	7.99435	7.8392	7.82655	7.70736	9.80574	8.5812
TCF3	Transcription Factor 3	2.2607	0.566708	0.250678	1.51675	0.934555	7.65821	7.87036	7.1565	7.44846	7.42347	8.10154	8.00375	8.74819	8.88162	8.56986	7.98489	7.88874	7.49719	7.61225	8.17159	8.40656
MCMBP	minichromosome maintenance complex binding protein	2.25936	0.56901	0.251846	1.55693	1.23306	6.53916	6.94251	6.67243	6.87036	6.9542	6.71425	7.40088	7.59991	8.25267	7.37504	7.45121	7.31288	7.55459	6.14975	7.12928	7.2854
SLC44A1	solute carrier family 44, member 1	2.25926	0.968357	0.428618	2.1185	1.23306	9.90238	8.79442	8.19476	8.67596	8.86109	8.9571	9.56224	10.2503	10.6891	10.8265	9.224	10.0941	9.37504	8.20945	10.9922	9.43671
RSL1D1	ribosomal L1 domain containing 1	2.25654	0.639647	0.283464	1.51772	1.23306	9.18239	9.91139	8.67948	9.23362	9.66178	10.3129	9.62753	9.92778	10.8704	9.6987	10.3387	9.91737	10.7457	9.78463	10.1319	10.3231
HSPB1	heat shock 27kDa protein 1	2.2545	0.962371	0.426866	2.14717	1.23306	12.4286	11.703	10.9491	11.1228	11.3426	11.5078	11.5033	12.7444	13.6758	13.5105	11.8353	12.6436	12.8521	11.3174	11.4903	13.1408
CLDN4	claudin 4	2.25415	0.962712	0.427085	2.10108	1.23306	8.71081	10.1849	9.42626	9.51964	10.2831	10.3365	9.74819	11.1427	10.9374	9.64926	10.4491	11.5929	9.82177	12.129	11.1408	10.4512
TBCA	tubulin folding cofactor A	2.25355	0.984339	0.436794	2.1946	1.23306	7.98868	7.82018	7.16993	7.04439	7.22882	8.61102	7.84549	10.3815	9.20212	7.50779	7.96	8.98584	9.41785	8.13955	8.51964	8.32193
MYBPC1	myosin binding protein C, slow type	2.25147	2.92612	1.29965	11.0154	1.23306	1	5.90689	6.14975	4.80735	6.42626	6.02237	9.17493	5.85798	8.26679	1.58496	8.99152	8.83605	11.115	7.5157	8.35315	10.0861
RPL22L1	ribosomal protein L22-like 1	2.2479	0.809895	0.36029	1.74109	1.23306	9.70736	9.78463	9.95274	9.41996	9.94691	11.3021	10.2738	10.2119	10.7952	10.4988	10.7108	11.1344	11.4393	12.2037	10.2252	10.7952
CDC73	cell division cycle 73, Paf1/RNA polymerase II complex component, homolog (S. cerevisiae)	2.24655	0.613743	0.273193	1.58925	1.23306	6.33985	6.33985	6.12928	6.33985	6.87036	7	6.85798	8.07682	7.3837	7.65105	7.03342	6.62936	6.62936	6.55459	7.58496	6.76818
SEMA4B	sema domain, immunoglobulin domain (Ig), transmembrane domain (TM) and short cytoplasmic domain, (semaphorin) 4B	2.23724	0.909041	0.406323	2.2657	1.23306	7.69349	7.6865	7.76155	7.71425	8.16993	8.00562	8.45533	7.87036	10.6457	9.49185	8.59991	8.59619	8.70044	7.40939	9.25974	8.44708
RHOT1	ras homolog gene family, member T1	2.23699	0.527449	0.235785	1.5068	1.23306	7.58496	7.42626	6.93074	7.15987	7.45943	7.36632	7.48382	8.11374	9.01681	8.07682	7.59991	7.62205	7.70736	7.53138	7.72792	7.60733
LPGAT1	lysophosphatidylglycerol acyltransferase 1	2.2367	0.640273	0.286259	1.63015	1.23306	7.7879	7.87652	7.19967	7.45121	7.62205	8.08746	8.23362	8.76487	8.94837	8.51964	8.03892	7.22882	7.59246	8.47573	9	8.30834
FUS	fused in sarcoma	2.23555	0.70611	0.315855	1.7168	1.23306	6.97728	7.11894	7.64386	7.60733	7.98299	7.72792	8.37069	9.03617	7.14975	8.79442	8.45533	7.86419	7.39232	7.93664	8.86419	8.29462
SDC4	syndecan 4	2.23025	0.807143	0.361907	1.78754	1.23306	7.63662	8.71081	8.39232	7.61471	8.99718	8.8392	9.3015	8.67948	10.2288	9.41363	9.05257	7.91886	8.67596	9.80896	9.64024	9.00282
GOLGB1	golgin B1	2.22711	0.905829	0.406729	1.69933	1.23306	7.59246	7.96	5.55459	8.08215	8.17493	8.21917	8.9629	8.82972	8.86109	8.58496	8.64386	8.12412	7.92481	7.73471	9.20945	8.15482
HNRNPF	heterogeneous nuclear ribonucleoprotein F	2.22488	0.587615	0.264111	1.53017	1.23306	9.71081	10.0251	9.58496	9.55459	10.3859	10.3848	10.2644	10.3837	11.2992	10.9851	10.4584	10.6987	10.6804	9.45738	10.6528	10.4062
MANEA	mannosidase, endo-alpha	2.22226	0.673032	0.302859	1.58672	1.23306	7.56224	6.67243	6.08746	6.61471	7.04439	7.48382	7.67948	7.37504	8.27146	7.33092	8.2384	7.43463	7.05528	6.97728	7.20945	8.26679
SET	SET nuclear oncogene	2.22219	0.653108	0.293903	1.6339	1.23306	8.97154	9.53916	8.98584	8.64746	9.07682	9.66178	9.59619	10.585	10.4615	9.76653	9.1472	10.0293	8.87652	9.38586	10.3531	9.8009
MSMO1	methylsterol monooxygenase 1	2.22092	0.696835	0.31376	1.68944	1.23306	6.36045	6.95121	6.9757	6.65231	7.21156	7.64305	7.369	8.51044	8.64973	7.95079	7.23981	7.52399	7.27492	7.09444	8.07105	6.94131
ZNF451	zinc finger protein 451	2.21973	0.597856	0.269338	1.61148	1.23306	7.76155	7.66534	7.5157	7.6865	8.15482	7.84549	8.17991	8.47978	8.90388	8.7039	8.23362	7.85175	7.82655	7.76818	9.52748	8.21917
LBR	lamin B receptor	2.21822	0.585939	0.264148	1.54822	1.23306	7.22882	7.82018	7.59246	7.13955	7.52356	8.00562	8.25267	8.78463	8.64024	8.59246	7.91289	7.31288	7.73471	7.53916	8.53528	8.07146
IMP4	IMP4, U3 small nucleolar ribonucleoprotein, homolog (yeast)	2.21722	0.54231	0.24459	1.51413	1.23306	7.89482	8.08746	7.65105	7.54689	8.26209	8.2384	8.08746	8.58871	8.73471	8.35755	8.19476	8.2384	8.42626	8.29002	9.69697	8.27612
SEH1L	SEH1-like (S. cerevisiae)	2.2152	0.740386	0.33423	1.78803	1.23306	6.39232	6.64386	6.94251	6.55459	7.53916	6.84549	7.50779	8.50383	8.79766	7.59246	7.58496	7.37504	7.18982	7.03342	7.52356	6.49185
NOB1	NIN1/RPN12 binding protein 1 homolog (S. cerevisiae)	2.215	0.531943	0.240154	1.51689	1.23306	7.00622	7.24961	7.11872	6.94984	7.3857	7.42381	7.56501	7.38274	7.54725	7.5249	7.19047	8.059	8.76093	7.23154	7.80479	8.14265
CHD6	chromodomain helicase DNA binding protein 6	2.2132	0.561465	0.253689	1.5041	1.23306	6.80735	7.63662	6.87036	7.27612	7.59991	7.44294	8.08215	8.13443	8.52748	6.84549	7.82018	7.47573	7.64386	7.6865	8.2384	7.88264
EIF3I	eukaryotic translation initiation factor 3, subunit I	2.21225	0.604565	0.27328	1.50886	1.23306	8.11894	7.74147	7.2384	7.03342	7.53138	8.35315	7.93074	8.27146	8.82655	7.88874	8.16491	7.61471	8.82972	7.96578	8.36194	8.8857
MMP12	matrix metallopeptidase 12 (macrophage elastase)	2.20976	2.00359	0.906701	2.01942	1.23306	9.03526	4.87447	4.77259	2.11548	5.60486	6.11548	8.74595	9.10066	7.95031	8.94934	7.27302	7.20945	5.94642	5.14296	6.91089	7.00375
AKIRIN2	akirin 2	2.20974	0.562924	0.254747	1.54672	1.23306	8.04439	7.46761	7.67948	7.45121	8.00562	7.85798	8.32643	8.50383	9.41785	8.633	7.94837	8.17493	8.16491	8.3443	7.45121	8.17493
GBP4	guanylate binding protein 4	2.20884	0.67187	0.304173	1.62358	1.23306	8.5812	9.93221	9.7879	9.89633	9.86419	9.67243	11.0868	10.6138	10.9687	10.0901	10.0238	9.78136	9.68299	9.77149	10.0647	10.8588
KRT83	keratin 83	2.20758	0.893943	0.404943	1.62031	1.23306	5.45943	7.42626	6.98868	6.33985	7.72792	8.31741	7.57743	7.54689	8.40939	7.3837	8.61102	8.16491	7.33985	8.01123	8.56605	7.76155
C11orf48	chromosome 11 open reading frame 48	2.20491	0.598307	0.271352	1.56878	1.23306	8.14466	7.97154	7.65105	7.30378	7.96	8.25739	8.27612	8.57365	9.17991	7.94251	8.32193	9.19722	9.05799	8.3443	7.67948	8.224
CAMTA1	calmodulin binding transcription activator 1	2.20401	0.744315	0.337709	1.8515	1.23306	6.42626	6.56986	6.78136	7.06609	7.47573	7.03342	7	8.15987	9.35094	7.10852	7.62936	7.14975	7.50779	7.5157	7.43463	7.50779
RAB21	RAB21, member RAS oncogene family	2.20355	0.569383	0.258394	1.52311	1.23306	8.9629	8.80413	8.18488	8.36632	8.65105	9.10066	8.9629	8.91588	9.85175	9.61102	8.74147	9.31061	8.54689	9.67948	8.97441	9.88264
ATP6V1C2	ATPase, H+ transporting, lysosomal 42kDa, V1 subunit C2	2.19757	0.60393	0.274817	1.54229	1.23306	7.33985	6.85798	6.55459	6.32193	7.15987	7.35755	7.86419	7.70044	8.21917	7.63662	7.90689	6.67243	7.16993	6.90689	7.92481	7.35755
TXLNA	taxilin alpha	2.19665	0.566916	0.258082	1.567	1.23306	8.38658	8.26991	7.90889	8.09452	8.20131	8.51175	8.64265	9.16909	9.95128	8.78027	8.76155	8.13614	8.97728	8.08392	8.75711	8.69813
BUB3	budding uninhibited by benzimidazoles 3 homolog (yeast)	2.1929	0.639878	0.291795	1.5855	1.23306	7.75489	8.60733	8.09803	8.06609	8.45533	9.04712	8.90689	9.20457	9.90388	8.50383	8.37504	9.2384	8.83605	8.18982	9.10591	9.5157
YTHDF1	YTH domain family, member 1	2.19086	0.555074	0.253359	1.50134	1.23306	8.85798	8.66888	8.07146	8.99435	8.90388	9.13699	8.82972	9.20701	9.68475	9.25739	9.92035	8.90087	8.83605	9.44708	10.1267	9.0634
ARV1	ARV1 homolog (S. cerevisiae)	2.19044	0.597178	0.27263	1.51855	1.23306	6.90689	6.76818	6.39232	7.57743	7.02237	7.57743	7.47573	8.0607	7.8009	8.00562	7.44294	6.93074	8.42626	6.97728	7.72792	7.53138
OLFM1	olfactomedin 1	2.18977	1.63698	0.747561	4.99973	1.23306	7.76155	6.47573	6.35755	7.21917	6.67243	6.50779	6.49185	11.1855	9.34651	10.2644	5.35755	8.32193	8.25739	8.90989	8.5812	7.97728
SLC12A7	solute carrier family 12 (potassium/chloride transporters), member 7	2.18881	0.919687	0.420177	2.10927	1.23306	6.2854	7.54689	6.90689	7.59246	7.01123	7.63662	8.09803	9.5812	9.05799	8.62936	7.27612	7.61471	8.3837	6.72792	7.67243	7.7879
PHB	prohibitin	2.18611	0.640186	0.292842	1.63296	1.23306	7.17991	7.53138	7.15987	7.32193	8.01123	8.03342	7.73471	8.07682	9.48985	7.8009	7.94251	8.10329	8.55842	8.00562	8.53138	7.55459
SEC61A1	Sec61 alpha 1 subunit (S. cerevisiae)	2.18448	0.67942	0.311022	1.56295	1.23306	8.7039	7.2384	7.18982	7.32193	7.40939	8.00562	8.61102	8.47168	8.40514	8.2854	8.78463	7.88264	7.3837	8.0607	9.23362	8.12412
TLR2	toll-like receptor 2	2.18108	0.814045	0.37323	1.72277	1.23306	7.74258	5.88526	5.86162	6.27285	6.31047	6.41625	7.46695	7.82576	7.45475	8.41278	6.3633	7.11999	6.78011	6.77637	6.4629	7.62591
DDB1	damage-specific DNA binding protein 1, 127kDa	2.17905	0.560154	0.257064	1.50961	1.23306	7.09803	7.24793	6.89482	6.58496	6.84549	7.59246	7.58496	8.35315	8.07682	7.29462	7.85175	6.78136	8.01681	7.50779	7.09803	7.47573
RBMS1	RNA binding motif, single stranded interacting protein 1	2.17754	0.608277	0.279341	1.60337	1.23306	8.13443	8.35755	7.54689	8.01123	8.20945	8.29002	8.90689	9.11894	9.5812	9.26913	8.61471	7.81378	8.14466	8.15482	8.47573	8.91886
SURF2	surfeit 2	2.17738	0.649682	0.298378	1.56149	1.23306	6.85798	7.69349	6.74147	7.05528	7.7879	8.02237	7.31288	8.3837	8.45533	7.96578	7.14975	8.78463	8.29002	8.05528	7.87036	7.82655
RABGGTB	Rab geranylgeranyltransferase, beta subunit	2.17734	0.77102	0.354111	1.88456	1.23306	7.5157	7.56986	6.98868	6.89482	7.49185	7.93074	7.8392	8.11894	9.64024	7.74819	7.99435	8.42206	9.14211	7.25739	7.56224	7.97154
RPS26	Ribosomal protein S26	2.17489	1.03585	0.476275	1.51991	1.23306	9.72224	7.69813	7.3339	6.92679	7.61471	9.94398	9.64386	9.73302	9.15228	8.7879	9.1857	9.25739	10.0826	9.32042	8.54045	8.7211
PGRMC1	progesterone receptor membrane component 1	2.17454	0.622131	0.286098	1.59298	1.61044	10.1331	10.2923	9.46964	9.7039	10.0993	10.5821	10.4388	10.69	11.5058	11.1066	10.6129	10.1712	10.3253	9.9629	11.5113	10.3641
RAI14	retinoic acid induced 14	2.16994	1.10148	0.507611	2.70618	1.61044	7.85798	7.12928	6.40939	7.35755	7.13955	8.00562	7.70736	9.65821	10.6193	8.25739	7.91289	7.64386	7.85175	9.29921	7.36632	7.86419
ATF5	activating transcription factor 5	2.16852	0.624174	0.287835	1.637	1.61044	7.18982	7.8095	7.47573	7.77259	7.64626	8.04075	7.76818	8.17991	8.3053	7.65344	8.06609	9.41433	8.67948	8.83184	7.52878	8.37214
HIATL1	hippocampus abundant transcript-like 1	2.16326	0.720772	0.333188	1.77953	1.61044	8.58496	8.82337	8.54303	8.29462	9.10329	9.0634	9.42206	9.72451	10.4019	10.2107	8.82972	10.0607	8.93369	8.17991	9.61655	9.18239
UBXN4	UBX domain protein 4	2.16274	0.631352	0.291923	1.62779	1.61044	8.25739	8.53138	8.06609	8.47978	8.96867	8.56605	9.45327	9.54689	9.81218	9.54882	9.05799	8.77149	8.50779	7.99435	9.63481	8.76818
KRT17	keratin 17	2.16052	1.54785	0.716425	2.74484	1.61044	10.1536	7.72792	7.07682	6.30378	7.55459	6.74147	9.62205	8.08746	8.24317	8.55842	10.2167	10.4635	11.6533	8.85798	7.43463	8.27146
MSL1	male-specific lethal 1 homolog (Drosophila)	2.16035	0.632151	0.292616	1.67039	1.61044	8.07146	8.06609	7.21917	7.80735	7.8009	7.83289	8.12412	8.33092	9.9263	8.57365	8.31288	8.10329	8.30378	7.70736	8.68299	8.25267
C11orf83	chromosome 11 open reading frame 83	2.15811	0.615332	0.285126	1.58646	1.61044	7.05528	6.6865	6.96578	6.26679	6.53916	7.34873	7.27612	8.07682	8.37504	6.64386	6.97728	7.7211	7.65821	7.40088	6.87036	7.25739
LYPD3	LY6/PLAUR domain containing 3	2.15704	1.83292	0.84974	3.46462	1.61044	9.02514	6.16993	6.02237	4.75489	5.83289	5.24793	8.33092	5.58496	8.7211	8.67243	8.42626	9.04985	10.9844	6.30378	5.97728	8.03342
H2AFY	H2A histone family, member Y	2.15611	0.63632	0.295124	1.62626	1.61044	10.2912	10.6662	10.2784	10.1636	10.944	10.9388	11.0348	11.8903	11.6613	11.6904	10.9965	10.8178	10.668	10.1059	11.8556	11.1131
UBAC1	UBA domain containing 1	2.15129	0.879516	0.408832	1.96882	1.61044	7.37504	7.65105	6.98868	6.9542	7.70736	8.32643	7.16993	9.36632	8.82972	8.56986	6.71425	9.13955	8.33539	8.73471	8.40088	8.53916
STK3	Serine/threonine kinase 3 (STE20 homolog, yeast)	2.14963	0.5522	0.256882	1.51435	1.61044	7.49452	7.07325	6.69581	7.06967	7.49719	7.42906	7.42626	7.43185	8.60856	8.27146	7.84758	7.64626	6.89077	7.48918	7.99058	8.01866
CUL1	cullin 1	2.14758	0.595643	0.277355	1.53149	1.61044	7.53138	7.9542	7.10852	7.53138	7.71425	8.40514	8.39232	8.57743	9.02514	8.9571	7.96578	7.62936	7.76818	7.7879	8.36194	8.56605
BCL11A	B-cell CLL/lymphoma 11A (zinc finger protein)	2.14584	0.91799	0.4278	1.97665	1.61044	5.85798	7.8392	6.85798	7.58496	7.62205	7.45943	8.18488	8.29921	9.66711	7.63662	8.72792	6.55459	7.94251	8.18488	7.93074	8.08746
ZFAND5	zinc finger, AN1-type domain 5	2.1456	0.680497	0.317159	1.72164	1.61044	9.04985	8.7879	8.40939	8.82337	9.11374	9.24317	9.24079	10.4584	9.72792	10.2691	8.90689	10.2119	8.69697	8.73132	9.91737	9.69
AFMID	arylformamidase	2.14182	0.705346	0.329321	1.78413	1.61044	7.37504	6.79442	7.39232	7.10852	7.7879	7.76155	7.42626	7.94837	9.71253	7.80735	7.53916	8.29462	8.45121	7.8392	8.13443	7.59991
ANXA8L2	annexin A8-like 2	2.14107	1.54344	0.720872	3.53298	1.61044	6.79442	6.33985	4.90689	4.39232	6.06609	6.04439	7.06609	5.12928	8.69	8.31288	7.09803	7.99435	8.05528	7.7879	4.16993	8.7039
CAMSAP1	calmodulin regulated spectrin-associated protein 1	2.14016	0.745989	0.348567	1.89197	1.61044	6.33985	6.64386	6.26679	6.32193	6.55459	6.85798	7.05528	8.25739	8.60733	7.08746	6.53916	7.76818	6.39232	6.52356	6.96578	7.2384
CCL5	chemokine (C-C motif) ligand 5	2.13741	0.813802	0.380742	1.9748	1.61044	9.96145	10.4429	10.4533	10.2586	10.3163	10.8049	12.0358	12.0868	9.97871	10.5546	10.8963	11.7944	11.914	11	9.98299	11.6234
SOX21	SRY (sex determining region Y)-box 21	2.13733	0.839273	0.392673	1.74564	1.61044	5.61471	7.03709	6.43185	6.83289	7.27302	7.86831	6.76377	8.14126	8.17159	8.33985	8	6.87036	6.72338	7.81592	8.38658	7.60979
UQCRQ	ubiquinol-cytochrome c reductase, complex III subunit VII, 9.5kDa	2.13497	0.639866	0.299708	1.53554	1.61044	9.56415	8.65105	8.67596	8.2384	8.83289	9.66888	9.20945	10.275	9.51964	9.61102	9.46964	9.79442	9.84078	8.53138	10.1536	9.37938
NOL8	nucleolar protein 8	2.13436	0.66987	0.313851	1.63141	1.61044	7.50779	8.16491	6.82018	7.70044	7.82018	8.14466	8.24317	9.31061	8.86109	8.30378	7.67243	8.75822	7.67948	7.59991	8.66888	8.53138
PODXL	podocalyxin-like	2.13398	0.651148	0.305133	1.68025	1.61044	7.10852	7.70736	6.96578	7.16993	7.36632	7.37504	8.06609	8.54689	8.86419	7.79442	8.18982	6.85798	8.07682	7.08746	8.35755	7.49185
PEX13	peroxisomal biogenesis factor 13	2.13227	0.583681	0.273736	1.52226	1.61044	7.76818	8.19967	7.31288	7.83289	8.21917	8.56986	8.50383	8.75822	9.56033	8.88264	8.48382	8.28077	8.38802	7.69349	8.81057	8.31288
HSPA14	heat shock 70kDa protein 14	2.13043	0.611673	0.287112	1.52814	1.61044	6.47573	6.58496	6.40939	6.14975	6.59991	7.57743	6.72792	7.36632	7.62205	8.01681	6.64386	7.20945	7.10852	6.64386	7.93664	7.16993
HIPK2	homeodomain interacting protein kinase 2	2.12742	0.67105	0.315428	1.65052	1.61044	7.76818	7.70044	6.80735	7.19967	7.61471	8.10329	8.5157	8.95128	8.79442	7.75489	8.10852	7.27612	7.90689	7.59246	9.01402	8.11894
MTF2	metal response element binding transcription factor 2	2.12554	0.565168	0.265894	1.53139	1.61044	6.18982	6.94251	6.06609	6.59991	6.72792	6.87036	7.12928	7.49185	8.24793	6.61471	7.13955	7.09803	7.17991	6.49185	6.70044	7.21917
FTH1	ferritin, heavy polypeptide 1	2.12301	0.778068	0.366493	1.6083	1.61044	13.2886	11.716	11.3081	11.1338	11.8918	11.9334	11.8016	13.0923	13.3004	13.5215	12.8909	12.1174	12.7281	12.8372	12.2306	12.0469
C18orf10	chromosome 18 open reading frame 10	2.12244	0.831114	0.391584	1.82876	1.61044	8.66534	8.87344	8.30378	8.02791	8.7879	9.91289	8.33539	10.7773	10.796	9.53333	9.27845	9.45121	9.44708	9.25974	9.37721	9.67419
LUC7L3	LUC7-like 3 (S. cerevisiae)	2.12184	0.702146	0.330913	1.56552	1.61044	7.88264	8.72905	6.95031	8.62205	8.87139	8.51833	9.18818	9.30986	9.85902	8.81057	8.85071	8.69116	8.64866	8.07146	9.28309	8.93172
EIF5B	eukaryotic translation initiation factor 5B	2.12031	0.645237	0.304312	1.51244	1.61044	7.11626	7.57799	5.89847	7.38671	7.5514	7.71478	8.07419	8.31079	8.59229	7.93604	7.95593	7.25975	7.24079	7.53173	7.86927	7.75761
USP37	ubiquitin specific peptidase 37	2.1168	0.616932	0.291445	1.62308	1.61044	6.9542	6.9542	6.53916	6.87036	7.53916	7.08746	7.54689	8.21432	8.79442	7.60733	7.50779	6.79442	7.11894	7.04439	7.69349	7.75489
NUP62	nucleoporin 62kDa	2.11531	0.622313	0.294194	1.64707	1.61044	8.18982	8.79116	8.60363	8.37504	8.59619	8.99718	8.89785	9.37287	10.4502	9.67419	8.69349	8.81378	8.38802	9.28077	8.94251	9.63118
SFT2D2	SFT2 domain containing 2	2.11419	0.645166	0.30516	1.66001	1.61044	8.08215	8.25739	8.82972	8.73471	8.81698	8.69349	9.48382	10.0014	9.43254	9.77314	9.1472	8.29462	8.65105	8.3837	9.92778	9.04712
SCARB2	scavenger receptor class B, member 2	2.11417	0.726965	0.343854	1.72497	1.61044	9.56605	8.89785	8.03342	8.57743	8.50779	9.31288	9.30834	9.47371	11.0654	9.2503	9.64926	8.98868	8.85175	9.27612	10.0279	9.53722
S100A2	S100 calcium binding protein A2	2.11347	1.26668	0.599336	2.26481	1.61044	10.102	7.7211	7.20945	6.59991	7.99435	8.10852	8.73132	9.08746	9.04439	11.4289	10.196	7.87652	9.32418	9.83131	8.55075	8.15482
LMO4	LIM domain only 4	2.1116	0.767032	0.363247	1.85297	1.61044	10.3998	10.4717	9.85175	9.63481	10.5746	10.6609	10.7665	10.3309	12.2312	10.8727	11.6207	11.0768	10.014	11.8494	10.1824	11.3815
CCL20	chemokine (C-C motif) ligand 20	2.10436	2.13742	1.01571	5.16266	1.61044	5	9.2854	8.04985	6.39232	9.07682	9.2738	9.54689	10.352	11.2697	12.3092	10.4294	7.21917	10.4147	12.3501	6.24793	9.6987
IFIT5	interferon-induced protein with tetratricopeptide repeats 5	2.10278	0.578537	0.275129	1.55398	1.61044	6.2854	6.79442	6.55459	7	6.79442	7.2854	6.89482	7.12928	7.25739	6.67243	7.16993	7.93664	7.55459	8.33092	6.88264	7.81378
MTOR	mechanistic target of rapamycin (serine/threonine kinase)	2.10157	0.596069	0.283631	1.61366	1.61044	7.3837	7.5157	7.7211	7.60733	7.92481	7.85175	8.66178	9.16239	9.04712	8.12412	8.03892	7.87652	8.13443	7.11894	8.33092	8.13955
ATF7	activating transcription factor 7	2.10124	0.567588	0.27012	1.57778	1.61044	6.52356	6.87036	6.82018	6.82018	6.85798	6.59991	7.8009	7.2384	8.24793	7.07682	7.54689	7.17991	6.18982	6.89482	7.21917	7.76818
FCGR2A	Fc fragment of IgG, low affinity IIa, receptor (CD32)	2.09133	1.16651	0.557782	1.5389	1.61044	10.5736	6.76818	7.01123	7.21917	8.20945	8.02791	9.20945	9.90388	9.52748	10.4868	9.10066	9.14466	7.93074	8.37504	8.71768	8.95128
PKN2	protein kinase N2	2.08455	0.620451	0.297643	1.61557	2.08475	7.85798	7.93074	7.3837	7.7879	8.30834	8.38802	8.633	8.94251	9.70563	7.73471	8.72451	8.17493	8.41363	7.79442	8.5812	8.92778
SLC33A1	solute carrier family 33 (acetyl-CoA transporter), member 1	2.08266	0.563276	0.27046	1.50309	2.08475	6.82018	6.61471	6.10852	6.14975	6.44294	7.16993	7.55459	7.08746	7.43463	7.15987	7.33092	6.49185	6.42626	6.50779	7.88264	7.26679
NOTCH3	notch 3	2.08157	0.948945	0.455879	2.38971	2.08475	9.49586	9.04439	8.58871	9.32643	8.72792	8.59991	10.0835	9.25267	12.0417	10.3083	10.6627	9.72622	10.0362	8.53138	8.9542	9.53138
PAXIP1	PAX interacting (with transcription-activation domain) protein 1	2.08038	0.600562	0.288679	1.59564	2.08475	6.88264	7.16993	7.15987	6.72792	7.53916	7.45121	7.79442	7.96	8.49586	8.54303	7.53138	7.22882	7.41785	6.75489	8.29921	7.53138
FAM115A	family with sequence similarity 115, member A	2.07996	0.555752	0.267193	1.57193	2.08475	6.61471	7.07682	6.65821	7.03342	7.07682	7.06609	7.08746	7.56986	8.81378	7.70736	7.24793	6.89482	7.41785	6.94251	7.53916	7.54689
IL32	interleukin 32	2.0751	0.58967	0.284165	1.58669	2.08475	10.9396	11.4863	11.6096	10.8933	11.0458	11.1485	11.9233	12.0624	12.6434	12.5503	11.1536	11.633	11.0526	11.5551	11.1312	12.0637
TRNT1	tRNA nucleotidyl transferase, CCA-adding, 1	2.07373	0.591684	0.285323	1.57322	2.08475	6.39232	6.67243	6	6.6865	6.74147	7.02237	7.18982	7.59991	6.49185	6.84549	8.03342	7.67243	6.74147	7.69349	6.40939	7.09803
WDR45L	WDR45-like	2.06812	0.699056	0.338014	1.74149	2.08475	7.56986	8.17991	7.29462	7.77479	8.48382	8.29462	8.12412	8.27612	10.1215	8.3966	8.69697	8.57743	7.9542	8.55075	9.40301	8.21917
AFG3L2	AFG3 ATPase family gene 3-like 2 (S. cerevisiae)	2.06701	0.593392	0.287077	1.55738	2.08475	5.97728	6.67243	6.59991	5.9542	6.84549	6.78136	7.05528	7.73471	7.90087	7.22882	6.22882	7.31288	6.98868	6.30378	7.16993	6.72792
CFL1	cofilin 1 (non-muscle)	2.06645	0.535787	0.259279	1.55273	2.08475	11.9278	12.1248	12.1273	11.8599	12.1176	12.102	12.5901	12.8078	12.8574	13.7649	12.0758	12.1904	12.0761	12.0631	12.3731	12.9915
CEP170	centrosomal protein 170kDa	2.06494	0.691758	0.335002	1.69457	2.08475	6.52356	6.67243	5.58496	6.42626	7.02237	6.55459	7.22882	8.20945	7.96578	7.52356	6.33985	6.84549	7.18982	6.14975	7.13955	6.96578
MLLT4	myeloid/lymphoid or mixed-lineage leukemia (trithorax homolog, Drosophila); translocated to, 4	2.06117	0.645043	0.31295	1.68424	2.08475	6.88264	7.2854	7.19967	7.26679	7.75489	7.63662	7.78136	8.70736	9.22882	8.12412	7.6865	7.05528	7.25739	7.91886	8.20945	7.85798
RRP1B	ribosomal RNA processing 1 homolog B (S. cerevisiae)	2.05823	0.557192	0.270714	1.53349	2.08475	6.71425	7.40939	7.02237	6.78136	7.21917	7.40088	7.60733	8.16491	8.53138	7.49985	7.70044	7.24793	7.37504	6.58496	7.8009	7.97154
EIF4G1	eukaryotic translation initiation factor 4 gamma, 1	2.05742	0.556056	0.270269	1.56271	2.08475	9.24714	9.65523	9.48516	9.33166	9.63783	9.84914	10.087	10.3476	11.1978	10.1404	10.062	9.36778	9.50912	9.86676	10.6847	9.64085
TGIF1	TGFB-induced factor homeobox 1	2.0566	0.641554	0.311949	1.53721	2.08475	7.77479	7.53138	6.85798	6.72792	7.86419	8.27612	7.57743	8.40514	8.84235	8.74147	7.45943	7.74819	7.67948	8.03342	8.45121	8.53138
CCDC28B	coiled-coil domain containing 28B	2.05477	0.52732	0.256633	1.52398	2.08475	6.55459	7.09803	7.03342	7.19967	6.85798	7.10852	7.10852	8.71425	7.65105	7.2384	7.02237	7.57743	7.64386	7.8392	7.02237	7.20945
IDE	insulin-degrading enzyme	2.0482	0.587986	0.287074	1.53841	2.08475	8.11374	7.96578	7.50779	7.36632	8.37069	8.31288	8.64746	8.7879	9.34651	8.65105	8.53916	8.41785	8.224	7.33092	9.00843	8.32193
ATP2A2	ATPase, Ca++ transporting, cardiac muscle, slow twitch 2	2.04744	0.630729	0.308058	1.65522	2.08475	9.93074	10.1202	9.53916	9.70044	10.0334	10.4888	10.4189	10.4564	11.2802	10.7082	10.9816	9.65642	10.1163	10.3276	11.815	10.2348
PTGFRN	prostaglandin F2 receptor negative regulator	2.04732	0.995262	0.486129	2.28645	2.08475	6.72792	6.10852	5.04439	5.52356	6.06609	6.74147	7.14975	7.21917	8.98299	7.76818	7.08746	5.78136	5.64386	6.20945	7.30378	7.15987
MYB	v-myb myeloblastosis viral oncogene homolog (avian)	2.04667	1.31264	0.641351	3.10151	2.08475	5.32193	7.03342	6.44294	5.90689	7.33092	7.9542	6.83289	7.82018	9.0607	9.40514	7.97154	6.33985	6.91886	7.49185	10.444	7.49185
C10orf58	chromosome 10 open reading frame 58	2.04638	0.733164	0.358274	1.80681	2.08475	8.58496	8.75154	8.51964	8.45943	8.98584	9.43254	9.17991	9.96	10.7879	9.62753	9.8009	9.44708	8.57365	8.16491	9.7879	9.89178
SRSF11	serine/arginine-rich splicing factor 11	2.04566	0.674008	0.329482	1.54771	2.08475	7.49185	8.45943	6.6865	8.11374	8.45121	8.18488	8.74147	9.25739	9.06609	8.15482	8.50383	8.21917	8.50779	7.53916	8.94837	8.78136
PRDX2	peroxiredoxin 2	2.04319	0.801259	0.392162	1.90159	2.08475	8.14466	7.2384	7.35755	6.93074	7.56224	8.14975	7.48382	9.18735	9.32867	9.52356	8.12928	8.01123	7.48382	7.57743	8.85487	8.07146
GPX4	glutathione peroxidase 4 (phospholipid hydroperoxidase)	2.04239	0.593015	0.290353	1.5325	2.08475	10.1383	10.69	10.1787	9.77808	10.8803	10.858	9.86573	11.2082	11.3723	11.2366	10.6321	10.8408	11.8368	11.3264	10.9564	10.8603
LMNA	lamin A/C	2.04219	0.671288	0.328711	1.65679	2.08475	9.45327	8.77479	8.33092	8.18488	8.21917	8.73471	9.06609	9.29692	9.29692	10.5304	8.82655	9.36194	8.25739	8.99152	10.0168	9.23122
KIAA0090	KIAA0090	2.0289	0.557396	0.274728	1.57653	2.08475	7.19967	7.20945	6.84549	6.96578	7.26679	7.18982	7.90689	8.04439	8.77808	7.59246	7.58496	7.19967	7	6.84549	8.11374	7.63662
ZNF460	zinc finger protein 460	2.02857	0.61635	0.303835	1.63566	2.08475	8.47168	8.75154	8.37069	9.05799	8.93958	8.68299	9.52356	9.93517	10.102	9.66534	9.18239	8.91886	8.224	8.48382	9.89936	9.35315
PTPN13	protein tyrosine phosphatase, non-receptor type 13 (APO-1/CD95 (Fas)-associated phosphatase)	2.02782	1.11686	0.550772	3.07102	2.08475	7.01123	6.97728	6.64386	5.78136	6.94251	6.97728	6.94251	8.81378	10.4868	6.44294	8.60733	6.62936	7.65821	7.40939	7.59991	7.8009
KDM5B	lysine (K)-specific demethylase 5B	2.02449	0.838235	0.414047	2.05141	2.08475	6.80735	6.96578	6.33985	6.42626	6.85798	7.25739	7.49985	9.11894	8.0607	8.0607	8.03342	6.10852	6.35755	7.24793	8.14466	7.50779
KRT8	keratin 8	2.02233	1.06028	0.524286	1.7561	2.08475	4.75489	8.07682	7.31288	7.33092	8.17493	8.51175	8.20457	7.90087	9.15228	7.91886	9.16491	8.85798	7.40939	8.2854	9.15228	8.15987
TRAF4	TNF receptor-associated factor 4	2.0223	0.550284	0.272108	1.50032	2.08475	6.72792	7.31288	6.79442	7.27612	7.8009	7.45121	7.57743	8.64386	8.50779	7.3837	7.2384	8.03342	7.34873	8.02791	7.45943	7.55459
GAR1	GAR1 ribonucleoprotein homolog (yeast)	2.02138	0.578659	0.286269	1.54045	2.08475	6.83289	6.82018	6.9542	7.04439	7.83289	7.48382	7.17991	7.80735	8.74483	7.57743	8.10329	7.20945	7.63662	7.5157	8.42626	7.19967
RNF7	ring finger protein 7	2.02012	0.559916	0.27717	1.53314	2.08475	9.53494	9.61647	9.25987	9.03188	9.55244	10.0645	9.63697	9.67687	10.4335	10.876	10.0766	9.44342	10.2437	9.49592	10.8932	9.92324
SUGP2	SURP and G patch domain containing 2	2.01908	0.587741	0.291094	1.56923	2.08475	6.93074	7.09803	6.50779	7.20945	7.54689	7.32193	7.87036	8.30834	8.33985	8	7.15987	7.24793	6.97728	6.93074	8.33985	7.72792
PPAP2B	phosphatidic acid phosphatase type 2B	2.01695	0.605838	0.300373	1.64375	2.08475	9.5157	9.08215	9.21917	9.21432	8.93664	8.90388	9.97871	10.1357	10.8273	9.5812	9.56986	10.5068	8.99435	8.92184	9.8009	9.19476
ERAP2	endoplasmic reticulum aminopeptidase 2	2.01364	1.3441	0.667494	2.41916	2.08475	7.84549	6.16993	5	8.07146	7.87652	6.12928	9.31967	8.73132	9.28771	7.90087	5.24793	8.71768	8.04439	7.33092	8.27146	9.07682
ATF3	activating transcription factor 3	2.01247	0.755479	0.375399	1.71107	2.08475	6.71425	6.65821	5.88264	5.52356	6.6865	7.43463	6.42626	6.98868	8.33539	7.15987	6.80735	7.44294	6.70044	8.35315	7.39232	6.78136
ANP32E	acidic (leucine-rich) nuclear phosphoprotein 32 family, member E	2.00966	0.728173	0.362336	1.69282	2.08475	5.67243	6.71425	6.10852	5.78136	6.33985	7.26679	6.64386	7.77479	7.33985	7.55459	6.71425	6.37504	7.08746	6.08746	8.18488	6.65821
SNX27	sorting nexin family member 27	2.0022	0.534655	0.267033	1.50402	2.70377	6.84549	6.98868	6.35755	7.01123	7.07682	7.30378	7.32193	7.9542	8.01681	7.94251	7.29462	6.59991	7	7.01123	8.11894	7.39232
SLC20A1	solute carrier family 20 (phosphate transporter), member 1	2.0008	0.579693	0.289731	1.59873	2.70377	6.74147	6.98868	6.49185	6.26679	6.71425	6.97728	7.53916	8.55842	7.26679	7.39232	7.02237	6.56986	6.76818	6.59991	7.52356	7.52356
PAFAH1B3	platelet-activating factor acetylhydrolase 1b, catalytic subunit 3 (29kDa)	1.99874	0.804395	0.402451	1.91513	2.70377	6.04439	6.67243	6.90689	6.64386	7.45943	7.22882	6.96578	8.64024	8.61471	8.52748	7.96578	6.89482	7.34873	6.47573	8	6.87036
SCPEP1	serine carboxypeptidase 1	1.99075	0.859871	0.431934	1.96245	2.70377	8.5157	7.29462	6.62936	6.79442	7.19967	7.49185	8.21917	8.27146	10.0848	8.20457	8.12412	7.07682	7.25739	8.68299	7.67243	8.21432
GBP2	guanylate binding protein 2, interferon-inducible	1.98931	0.745902	0.374956	1.91179	2.70377	6.84549	6.75489	6.76818	6.96578	6.98868	6.6865	8.81057	7.74147	7.42626	7.80735	7.81378	6.20945	7.7211	6.24793	7.55459	8.47573
ALDH2	aldehyde dehydrogenase 2 family (mitochondrial)	1.98879	0.639298	0.321451	1.5843	2.70377	7.73471	8.8392	8.60733	8.34873	9.09803	9.10066	9.69523	9.86882	8.13443	9.73302	8.83605	9.54496	9.39874	8.90689	8.69	9.79928
PRSS8	protease, serine, 8	1.98764	0.701334	0.352848	1.58428	2.70377	5.64386	6.30378	5.64386	6.16993	6.42626	7.42626	6.67243	7.56224	7.53916	6.97728	7.35755	7.19967	5.70044	6.30378	7.48382	6.90689
ACTL6A	actin-like 6A	1.9856	0.643587	0.324128	1.70311	2.70377	6.67243	6.91886	6.69581	6.39803	6.82443	7.33092	7.21917	7.69116	8.60979	7.74819	7.1224	6.96193	6.87036	6.79874	8.51964	6.96193
SLC39A10	solute carrier family 39 (zinc transporter), member 10	1.98346	0.561841	0.283262	1.54462	2.70377	6.59933	7.14243	6.42864	6.8496	6.98171	7.18963	7.23909	7.9256	8.15391	7.81032	7.35636	6.30971	6.72342	7.43679	7.85266	7.46277
PLD1	phospholipase D1, phosphatidylcholine-specific	1.98314	0.849304	0.428263	2.21559	2.70377	7.36632	7.02237	6.24793	6.62936	6.49185	6.90689	7.15987	6.30378	9.90087	7.65821	7.41785	7.70736	7.20945	7.90087	7.40939	7.59991
PIR	pirin (iron-binding nuclear protein)	1.98219	0.826382	0.416904	1.82154	2.70377	6.58496	7.58496	6.98868	7.33092	7.75489	8.56224	6.83289	8.23362	9.29002	8.10852	7.43463	8.15987	9.37938	8.74819	8.07146	8.68299
ARHGAP23	Rho GTPase activating protein 23	1.97886	0.761473	0.384804	1.99058	2.70377	7.24793	7.2854	6.58496	6.71425	6.56986	7.11894	7.06609	6.94251	9.64926	6.96578	7.75489	7.02237	7.90087	8.11374	7.56224	7.8392
CALU	calumenin	1.97829	0.860137	0.434789	1.80597	2.70377	9.40347	7.6741	7.12905	7.55949	7.74809	8.19151	8.69119	8.91478	9.77824	10.2826	8.80777	8.53541	7.93037	7.74836	9.11675	8.30545
BMPR1A	bone morphogenetic protein receptor, type IA	1.97721	0.740396	0.374465	1.92875	2.70377	7.41785	7.25739	6.96578	7.21917	7.33985	7.53916	7.97728	7.87036	9.44708	7.98299	7.96578	7.85175	7.88264	6.56986	9.25503	7.49985
SLC2A1	solute carrier family 2 (facilitated glucose transporter), member 1	1.97528	0.662833	0.335563	1.54505	2.70377	5.45943	6.83289	6.2854	6.44294	7.03342	7.42626	7.45121	8.224	7.33092	7.80735	6.53916	7.30378	6.49185	7.29462	6.93074	7.05528
TAF9	TAF9 RNA polymerase II, TATA box binding protein (TBP)-associated factor, 32kDa	1.9726	0.582369	0.295229	1.58772	2.70377	8.0607	8.31288	8.01123	7.79442	8.32643	8.66534	8.39232	9.16491	9.69697	8.31288	8.60363	8.66178	9.52748	7.84549	9.21675	8.35315
CORO1C	coronin, actin binding protein, 1C	1.97224	0.64069	0.324854	1.59554	2.70377	7.36632	6.56986	6.24793	6.74147	6.16993	7.29462	7.06609	7.75489	7.87036	7.97154	7.2384	6.53916	6.65821	6.75489	8.21917	7.65105
LTBP2	latent transforming growth factor beta binding protein 2	1.97188	0.615552	0.312166	1.56485	2.70377	7.70044	7.37504	6.61471	7.05528	6.37504	6.6865	8.07146	8.43879	7.12928	7.49185	7.16993	7.78136	7.25739	8.45121	7.07682	6.96578
RC3H2	ring finger and CCCH-type domains 2	1.9715	0.527241	0.267432	1.51911	2.70377	6.58496	7.16993	6.50779	6.72792	6.76818	7.01123	7.31288	7.97728	8.33539	7.37504	6.64386	7.30378	6.58496	6.94251	7.44294	7.30378
CEBPB	CCAAT/enhancer binding protein (C/EBP), beta	1.97064	0.84919	0.43092	1.57828	2.70377	10.4443	8.37793	8.21755	7.61716	8.42487	8.35902	9.07325	9.5025	10.4322	10.6915	9.07503	9.37938	8.84444	8.75822	9.3634	9.10678
FLNA	filamin A, alpha	1.96192	0.511227	0.260575	1.50574	2.70377	10.0485	10.0755	10.1662	9.91886	9.61839	9.84392	10.875	11.2854	10.6384	11.0355	10.0224	9.82972	9.92778	9.98014	10.1254	10.8447
CORO2A	coronin, actin binding protein, 2A	1.95605	1.02645	0.524755	2.24959	2.70377	4.80735	6.02237	5.35755	5.35755	6.06609	6.96578	5.93074	7.70044	8.3966	7.32193	6.39232	7.50779	5.12928	5.39232	7.08746	7.03342
BCL2A1	BCL2-related protein A1	1.95365	0.829006	0.424336	2.05756	2.70377	8.73471	8.5812	8.08746	7.8392	8.38802	8.73471	8.09276	10.4888	9.56796	10.0566	8.12928	9.2738	8.37069	10.3072	8.45121	9.49386
GCH1	GTP cyclohydrolase 1	1.94916	0.591376	0.3034	1.53258	2.70377	6.40939	7.31288	6.85798	6.97728	7.41785	7.82655	7.70736	7.90689	8.64386	7.53916	6.85798	7.84549	7.18982	7.88874	7.25739	8.41363
COL4A1	collagen, type IV, alpha 1	1.94833	1.25433	0.643801	1.67868	2.70377	12.2615	9.19476	8.84862	9.32193	8.33092	8.53528	10.6375	11.4115	12.2015	12.128	10.7532	9.60363	10.643	9.53722	10.4564	9.32643
CCDC47	coiled-coil domain containing 47	1.94297	0.568527	0.292607	1.52325	2.70377	9.32193	9.13699	8.224	8.76155	9.02791	9.48382	9.8392	9.66711	10.6193	9.64386	9.63118	9.07146	9.35535	8.73132	9.96867	9.08481
HERC6	hect domain and RLD 6	1.93975	1.18462	0.610706	3.12742	2.70377	5.80735	6.44294	6.10852	6.65821	7.14975	7.15987	8.27146	7.56986	6.42626	5.45943	6.91886	8.91588	8.44708	10.102	7.02237	8.25739
ACOT7	acyl-CoA thioesterase 7	1.93805	0.80618	0.415975	1.93865	2.70377	6.42626	7.40939	7.71425	7.05528	7.67243	7.33985	8.16491	8.6865	9.52748	8.21917	7.74147	8.52748	8.224	6.18982	7.64386	7.83289
C20orf108	chromosome 20 open reading frame 108	1.93329	0.706966	0.365681	1.77577	2.70377	8.80413	9.12928	8.78136	8.66178	9.20457	9.77479	8.99435	9.11374	10.6804	9.53528	10.4798	9.17742	10.7356	10.4252	8.81378	9.70736
PLXNB2	plexin B2	1.93289	0.558899	0.289152	1.53626	2.70377	9.49185	9.76984	9.17243	9.3966	9.31515	10.1799	10.3072	10.4959	11.1427	9.84235	9.58496	9.45327	9.45121	10.6175	9.88264	10.3542
FN3KRP	fructosamine 3 kinase related protein	1.93244	0.639181	0.330764	1.67033	2.70377	8.20945	7.82018	7.63662	7.96578	8.66888	8.3837	7.88874	7.97154	9.95855	8.72792	8.29002	8.62205	8.33092	9.32867	9.33762	9.07682
PVRL2	Poliovirus receptor-related 2 (herpesvirus entry mediator B)	1.93185	0.659845	0.341561	1.77889	2.70377	6.81592	6.87856	6.56986	6.70966	6.71882	6.88671	7.53398	7.60733	8.55331	8.39518	7.11894	6.62936	6.38658	6.96578	8.11374	6.92679
GPD2	glycerol-3-phosphate dehydrogenase 2 (mitochondrial)	1.93092	0.738037	0.38222	1.74956	2.70377	7.58496	6.61471	6.24793	6.64386	7.09803	7.59991	7.67243	7.86419	8.93074	8.224	7.50779	7.06609	6.14975	7.5157	8.08746	8.01123
SNN	stannin	1.9306	0.664379	0.344131	1.72399	2.70377	6.98868	7.11894	6.47573	6.64386	7.02237	7.29462	7.44294	7.65105	8.43045	6.65821	6.90689	8.26679	8.14466	8.20945	6.39232	7.78136
ERLIN1	ER lipid raft associated 1	1.93046	0.66755	0.345799	1.77722	2.70377	7.45121	7.37504	6.79442	7.16993	7.59246	7.72792	7.94251	8.47168	9.67419	8.02791	7.60733	7.36632	7.67243	7.19967	8.50383	7.72792
ZBTB33	zinc finger and BTB domain containing 33	1.92887	0.610859	0.316694	1.59844	3.29561	6.64386	7.77479	7.48382	7.46761	7.9542	7.85798	8.01681	8.50383	9.47776	8.46352	7.92481	7.61471	8.05528	7.3837	8.27146	7.70044
DNA2	DNA replication helicase 2 homolog (yeast)	1.91832	0.601019	0.313304	1.57297	3.29561	6.08746	6.56986	6.56986	6.74147	7.2854	6.14975	6.75489	7.59246	8.08746	7.82018	6.88264	7.10852	7.10852	6.12928	7.56986	6.62936
NARF	nuclear prelamin A recognition factor	1.91699	0.580535	0.302837	1.56949	3.29561	7.11894	6.59991	6.26679	6.6865	7	7.35755	7.58496	7.56224	8.66888	7.3837	7.26679	6.37504	7.53138	6.89482	7.67243	7.24793
CAV2	caveolin 2	1.9142	0.800979	0.41844	1.77724	3.29561	9.86055	8.24101	7.83397	8.36166	8.57943	8.743	8.89847	8.05489	10.3278	10.5522	8.77063	9.03887	9.87856	9.07756	10.0323	9.41124
CCDC14	coiled-coil domain containing 14	1.91213	0.689661	0.360677	1.79403	3.29561	6.44294	6.58496	6.10852	6.74147	7.19967	6.59991	7	7.22882	8.3837	7.27612	7.39232	6.58496	6.30378	6.72792	8.69349	7.43463
IDO1	indoleamine 2,3-dioxygenase 1	1.91201	0.81334	0.425385	1.54235	3.29561	8.32763	10.3434	9.93628	9.32465	11.3644	10.0854	11.1008	10.8526	11.3913	11.345	10.2515	9.62951	10.0854	10.5062	10.8975	11.043
ARL6IP1	ADP-ribosylation factor-like 6 interacting protein 1	1.91151	0.529006	0.276747	1.50964	3.29561	8.85412	8.95959	8.92186	8.54011	8.84708	9.42931	9.58333	10.1568	8.93955	9.87005	9.58308	9.18004	9.38191	8.36359	10.1676	9.31762
RPA3	replication protein A3, 14kDa	1.90985	0.618341	0.323764	1.52427	3.29561	8.15482	9.12153	9.04166	8.27612	9.35755	9.69523	9.11634	9.60548	10.2192	10.3454	8.91289	9.38802	9.97871	8.76818	9.90539	9.35535
SNRNP40	small nuclear ribonucleoprotein 40kDa (U5)	1.90901	0.53489	0.280193	1.53759	3.29561	7.82018	8.43463	7.7879	8.03892	8.27146	8.42206	8.52748	8.92778	9.93664	8.42626	8.75154	7.81378	8.70736	8.09276	8.81698	8.64024
SDS	serine dehydratase	1.90877	0.596073	0.312282	1.50526	3.29561	6.87036	7.3837	7.8392	8.03892	8.01123	6.72792	7.48382	7.57743	8.46761	8.633	7.59991	8.81698	8.32193	8.48382	7.91886	7.44294
CHD1	chromodomain helicase DNA binding protein 1	1.90693	0.571125	0.2995	1.55337	3.29561	7.31288	7.70044	6.58496	7.14975	7.32193	7.73471	7.85175	8.24317	9.08215	7.5157	7.37504	7.49185	7.44294	7.31288	8.39232	8.01123
GLO1	glyoxalase I	1.90253	0.739652	0.388773	1.84906	3.29561	7.10852	6.82018	6.26679	6.45943	6.6865	7.82655	6.90689	8.04439	9.57175	7.40939	7.26679	7.36632	7.01123	7.49185	7.34873	7.59246
DUSP14	dual specificity phosphatase 14	1.89904	0.714955	0.376482	1.64267	3.29561	7.36632	8.12412	7.43463	7.43463	8.7039	8.87958	8.02237	8.27146	9.5812	8.50383	7.86419	9.54689	9.40088	9.22641	8.224	8.41363
BIRC3	baculoviral IAP repeat containing 3	1.89552	1.1058	0.583377	2.88695	3.29561	6.65821	7.93074	8.11374	7.92481	8.00562	8.75822	8.91289	9.45533	8.38802	8.52356	7.55459	8.70736	11.5387	10.196	7.36632	9.40088
RGS1	regulator of G-protein signaling 1	1.89261	0.900325	0.475705	1.70976	3.29561	9.36851	8.0607	8.06609	6.39232	7.06609	8.35755	9.07948	8.44294	8.20457	9.12412	7.78136	9.35094	8.85175	10.0553	7.70044	9.26444
HYLS1	hydrolethalus syndrome 1	1.89205	0.589739	0.311693	1.53778	3.29561	6.52356	6.47573	5.55459	6.26679	6.64386	7.07682	6.56986	7.88264	6.08746	7.74819	6.58496	7.15987	6.6865	7.25739	7.34873	6.80735
CCDC56	coiled-coil domain containing 56	1.89035	0.618924	0.327412	1.58883	3.29561	9.57554	9.72792	9.23122	8.85175	9.78136	10.3242	9.3837	9.82814	10.9174	9.74819	9.63844	10.1611	11.2906	10.69	9.97441	10.3772
C9orf80	chromosome 9 open reading frame 80	1.88112	0.548779	0.291729	1.55531	3.29561	7.5157	7.94837	7.94251	7.65105	7.92481	8.2854	8.04985	8.82018	9.31061	8.57743	7.85175	9.18982	7.42626	8.02237	8.61839	8.40088
REEP4	receptor accessory protein 4	1.87665	0.780722	0.41602	1.90337	3.29561	6.84549	5.9542	6.71425	6.08746	6.44294	6.08746	7.24793	7.48382	8.03892	7.96	7.70736	4.9542	7.02237	6.62936	6.90689	7.40939
ABL1	c-abl oncogene 1, non-receptor tyrosine kinase	1.87022	0.607528	0.324843	1.67427	3.29561	8.19476	7.96	7.87036	7.72792	8.26209	8.10329	8.41785	9.35975	9.75656	9.26444	8.08215	8.55842	7.3837	8.15987	8.69	8.59991
AMD1	adenosylmethionine decarboxylase 1	1.86835	0.530558	0.283972	1.54913	3.29561	6.6865	6.78136	6.42626	6.53916	6.83289	6.94251	7.18982	7.61471	8.10329	7.26679	7.41785	6.42626	6.61471	6.59991	8.09803	6.98868
PLS3	plastin 3	1.86709	0.782531	0.419117	1.67934	3.29561	9.70563	7.84549	7.65105	8.19476	7.7211	7.8392	8.43463	8.67243	10.098	10.2562	8.51175	8.01123	8.31288	9.0634	8.98868	9.07146
GPR56	G protein-coupled receptor 56	1.86431	0.905543	0.485725	2.16609	3.29561	7.02237	7.16993	6.80735	7.3837	7.40939	8.32643	8.08746	7.59246	9.01681	9.02237	7.78136	8.75822	7.73471	6.18982	9.92035	8.48382
CD46	CD46 molecule, complement regulatory protein	1.86401	0.546463	0.293165	1.50235	3.29561	10.058	9.65642	8.84862	9.42206	9.54882	9.89178	10.3004	10.3837	10.9278	10.3565	9.48784	9.90689	10.2444	9.10066	10.6733	9.79279
PRRC2B	proline-rich coiled-coil 2B	1.85802	0.675076	0.363331	1.81106	3.29561	6.30378	6.97728	6.33985	6.82018	6.64386	6.61471	6.97728	8.52356	8.57743	7.22882	6.65821	7.01123	6.10852	6.90689	7.6865	7.2384
CNN3	calponin 3, acidic	1.85205	0.729162	0.393706	1.77335	3.87541	10.2276	9.33985	8.52748	9.28309	9.12153	9.85487	10.2009	9.44294	11.3696	9.70217	9.43671	11.3939	10.1749	9.54303	9.47573	10.4757
PILRA	paired immunoglobin-like type 2 receptor alpha	1.85108	0.599535	0.323883	1.53093	3.87541	8.29921	7.15987	6.98868	7.03342	7.41785	6.80735	8.21432	8.91289	8.00562	8.61839	7.54689	7.63662	7.06609	7.17991	7.79442	7.86419
RAD23B	RAD23 homolog B (S. cerevisiae)	1.84756	0.648707	0.351115	1.7158	3.87541	10.0362	9.72962	9.03067	9.41363	9.63844	10.0084	9.97585	11.0861	11.6307	10.7074	9.73302	10.3129	9.64386	9.24793	10.5594	10.0182
NINJ1	ninjurin 1	1.84657	0.533478	0.288901	1.54955	3.87541	8.44294	8.633	8.09803	8.08746	8.59246	8.37938	8.11374	9.50581	9.45327	8.94837	8.26679	9.92926	8.66534	8.62571	8.3837	9.16491
TMEM184B	transmembrane protein 184B	1.84004	0.761046	0.413602	1.71693	3.87541	7.92481	6.61471	5.97728	6.82018	6.58496	7.61471	7.77479	7.62205	8.85175	8.67948	7.63662	7.53138	6.40939	6.67243	7.74147	7.91886
TNFSF13	tumor necrosis factor (ligand) superfamily, member 13	1.83476	0.609624	0.332263	1.69168	3.87541	7.93664	7.63662	8.03342	7.81378	8.11374	8.08215	9.05799	9.65821	8.84862	9.2384	7.92481	7.88264	7.59991	7.88874	9.0954	8.26209
MMD	monocyte to macrophage differentiation-associated	1.83264	0.742807	0.40532	2.0468	3.87541	6.82018	6.49185	6.16993	6.16993	6.72792	6.55459	7.22882	7.56224	9.37287	7.46761	6.35755	7.39232	6.16993	7.06609	6.79442	6.90689
MMP11	matrix metallopeptidase 11 (stromelysin 3)	1.8301	1.0246	0.559858	2.65301	3.87541	6.55459	6.39232	6.26679	6.47573	7.93664	6.22882	7.61471	7.83289	7.87652	10.2082	6.49185	6.78136	7.75489	6.42626	8.91588	6.76818
PCNXL3	pecanex-like 3 (Drosophila)	1.82453	0.496601	0.272181	1.51499	3.87541	8.62571	8.8392	8.71425	8.81698	8.98868	8.93664	9.11634	9.23122	10.2808	10.1923	8.86419	8.75822	8.50779	9.29692	9.38154	9.53916
NCBP1	nuclear cap binding protein subunit 1, 80kDa	1.82202	0.533556	0.292837	1.54595	3.87541	6.83289	6.67243	6.45943	6.62936	7.05528	7.02237	7.19967	7.85798	8.12412	7.86419	6.75489	7.86419	6.64386	6.33985	7.09803	7.37504
NEDD1	neural precursor cell expressed, developmentally down-regulated 1	1.81173	0.848187	0.468166	2.17136	3.87541	7.96	8.84549	9.01402	9.17493	9.40301	8.31741	8.93664	9.92333	11.6917	9.19722	8.77149	10.4252	8.81698	10.5216	9.01959	9.03617
KDELR2	KDEL (Lys-Asp-Glu-Leu) endoplasmic reticulum protein retention receptor 2	1.81166	0.666324	0.367797	1.50904	3.87541	10.207	8.41785	8.71768	8.22882	9.33762	9.6865	9.31288	10.0526	10.2808	10.7168	10.151	9.26209	9.13186	8.98584	10.0701	9.69174
USP1	ubiquitin specific peptidase 1	1.80942	0.553166	0.305715	1.53995	3.87541	6.13166	6.78798	6.39811	6.43833	6.73233	7.19383	7.01372	7.94924	8.03295	6.78324	6.61192	7.09781	7.39373	6.08317	7.61506	7.0879
TAOK1	TAO kinase 1	1.80797	0.60031	0.332035	1.56745	3.87541	7.42626	7.58496	6.33985	7.26679	7.11894	7.93664	7.80735	8.30834	9.16742	7.97154	7.67243	7.10852	7.21917	7.34873	8.14975	8.03892
ADAM8	ADAM metallopeptidase domain 8	1.80734	0.641077	0.354707	1.661	3.87541	8.53528	8.08215	7.58496	7.31288	7.84549	7.88264	8.84235	8.84549	8.29462	9.34651	7.40939	9.07414	8.48382	8.31288	7.27612	9.26444
IL21R	interleukin 21 receptor	1.80354	0.625967	0.347076	1.68007	3.87541	7.65821	8.22882	8.44294	7.74147	7.78136	8.41785	9.15228	9.92778	7.88264	8.92778	8.05528	8.97441	8.80413	8.15987	7.62936	9.19722
C1QTNF1	C1q and tumor necrosis factor related protein 1	1.80194	1.04553	0.580224	3.03864	3.87541	6.96578	6.35755	6.30378	6.32193	6.32193	6.35755	7.15987	7.74819	8.74147	9.92926	6.53916	6.24793	5.70044	8.74819	7.26679	6.75489
WDR77	WD repeat domain 77	1.80116	0.540103	0.299863	1.51173	3.87541	6.23499	6.72866	6.21493	6.68289	7.30015	7.1523	7.10159	7.57785	8.59844	6.92922	7.50867	6.80131	6.98262	6.83437	6.8163	7.4405
FN1	fibronectin 1	1.79372	1.8375	1.02441	6.25776	3.87541	10.0553	6.98868	8.42626	7.78136	6.65821	6.70044	9.88264	13.1459	11.272	12.3832	8.82972	7.45121	8.73132	6.97728	10.352	7.03342
PLAU	plasminogen activator, urokinase	1.78454	0.68069	0.381436	1.73355	4.4441	9.39145	8.57893	8.30929	8.76072	8.99109	7.94995	9.76107	9.77557	10.3183	10.6243	8.64174	8.92161	8.60538	8.559	8.7414	9.49419
NUFIP2	nuclear fragile X mental retardation protein interacting protein 2	1.78453	0.573596	0.321426	1.62215	4.4441	6.84549	6.85798	6.12928	6.56986	6.94251	6.93074	7.5157	7.97728	8.64386	6.62936	6.82018	7.09803	6.50779	6.91886	7.62205	7.12928
CCL2	chemokine (C-C motif) ligand 2	1.78375	1.57556	0.883286	8.67192	4.4441	8.56587	7.5814	7.34822	7.71108	7.588	7.92491	8.82968	9.33458	12.8498	13.207	9.21452	8.45785	7.5156	8.60736	7.39225	8.2128
HSPG2	heparan sulfate proteoglycan 2	1.7809	0.759728	0.426597	1.67183	4.4441	9.41363	7.70736	7.77479	8.43463	7.17991	7.58496	9.41996	9.33539	10.2562	8.9571	8.62936	7.83289	8.41785	8.11374	7.98299	8.81057
ATP2B4	ATPase, Ca++ transporting, plasma membrane 4	1.77996	0.653589	0.367193	1.78045	4.4441	8.03342	8.37069	7.82018	8.12928	7.89482	8.17991	8.96	8.67243	9.74651	9.89026	8.71081	7.62936	8.16491	7.48382	9.19722	8.79442
PIP5K1C	phosphatidylinositol-4-phosphate 5-kinase, type I, gamma	1.77951	0.600825	0.337636	1.69292	4.4441	7.90689	7.93074	7.78136	7.89482	7.87036	7.88264	8.7039	9.05257	9.48784	9.41996	8.3443	7	7.9542	8.37069	8.3443	8.10852
EIF2C3	eukaryotic translation initiation factor 2C, 3	1.76847	0.562118	0.317855	1.57799	4.4441	6.84549	7.40088	6.61471	7.35755	7.45121	7.05528	8.10329	8.35315	8.72792	7.2854	7.61471	7.31288	6.88264	6.71425	7.77479	8.0607
ICOSLG	inducible T-cell co-stimulator ligand	1.76788	0.838719	0.474419	2.31471	4.4441	6.52356	7.67243	7.31288	7.76155	7.74147	7.06609	7.44294	8.04985	10.6812	8.81057	8.04985	7.83289	8.22882	8.26209	7.10852	7.3837
TRIM22	tripartite motif containing 22	1.76504	0.588696	0.333531	1.62089	4.4441	8	8.37938	7.7211	8.40514	8.3443	8.75489	9.49386	8.31288	8.71425	8.29921	8.00562	9.34873	8.78136	9.82655	8.10852	9.67066
COL18A1	collagen, type XVIII, alpha 1	1.7614	0.683188	0.387866	1.64853	4.4441	7.85175	7.03342	6.2854	6.58496	6.24793	6.65821	8.04985	8.46761	7.93664	7.98299	7.30378	6.79442	7.70736	6.12928	6.61471	7.61471
ZSWIM6	zinc finger, SWIM-type containing 6	1.75343	0.594222	0.338891	1.6379	4.4441	7.80735	7.43463	6.87036	6.82018	7.62205	7.67948	7.92481	8.73809	9.47371	7.92481	7.50779	7.58496	7.62205	7.30378	7.45121	8.13443
SH3BP1	SH3-domain binding protein 1	1.75226	0.571613	0.326216	1.59608	4.4441	7.25739	8.18982	8.01123	7.7879	8.08215	8.15482	8.90087	8.11374	9.41574	9.29462	7.97154	8.29002	8.47978	7.82018	7.47573	9.09276
MED27	mediator complex subunit 27	1.74466	0.520976	0.298612	1.50088	4.4441	7.05528	6.94251	6.39232	6.33985	7.03342	7.02237	6.9542	7.6865	7.8009	7.49985	6.37504	7.48382	6.20945	7.63662	7.8392	7.70044
IGFBP3	insulin-like growth factor binding protein 3	1.74404	0.693967	0.397908	1.83041	4.4441	8.64845	9.28281	9.34508	8.83094	9.27441	9.6342	10.0136	10.5168	9.76978	11.1267	10.4975	8.73914	9.41418	8.90648	10.713	8.93565
TRAF3IP2	TRAF3 interacting protein 2	1.7295	0.606023	0.350404	1.6048	4.4441	6.83289	7.16993	5.90689	6.55459	6.65821	7.26679	7.25739	6.08746	8.03892	8.51175	6.65821	7.7211	7.33092	7.01123	7.3837	7.37504
HADH	hydroxyacyl-CoA dehydrogenase	1.72281	0.550856	0.319742	1.55794	4.4441	7.43463	7.7879	7.29462	7.30378	8.08215	8.224	7.59991	8.92184	9.52748	7.96578	8.01123	7.87652	8.07682	7.49185	8.67243	8.24317
KIAA0368	KIAA0368	1.71931	0.567602	0.330134	1.55653	4.4441	8.06609	8.03342	7.41785	7.96	8.36194	8.69349	8.58871	9.41996	9.60363	8.71081	7.94251	8.62936	7.37504	8.48784	8.95128	8.85487
AFF1	AF4/FMR2 family, member 1	1.71482	0.586039	0.34175	1.59429	4.9796	6.61471	6.80735	6.47573	7	6.50779	7.50779	7.76818	7.97154	8.18488	6.88264	7.24793	6.55459	6.12928	7.5157	8.12928	7.66534
CHIT1	chitinase 1 (chitotriosidase)	1.68906	0.512729	0.30356	1.51877	4.9796	8.58871	8.90689	8.92778	9.54689	9.3443	9.20701	9.24317	10.6055	9.47371	9.73132	9.02237	9.46964	8.77479	9.5216	10.6448	9.50978
FURIN	furin (paired basic amino acid cleaving enzyme)	1.68036	0.607119	0.361304	1.58034	4.9796	8.79982	7.65105	7.19967	7.52356	7.61471	8.04439	8.66534	8.49319	8.90989	9.77643	8.4865	7.37214	7.61961	7.91886	8.58996	8.29462
HN1L	hematological and neurological expressed 1-like	1.6775	0.676563	0.403317	1.61858	4.9796	6.59991	7.98299	7.41785	7.22882	8.44294	8.56986	8.02237	8.02791	9.9629	8.27612	7.83289	8.46352	8.633	7.40088	8.91289	8.30378
PAPSS1	3'-phosphoadenosine 5'-phosphosulfate synthase 1	1.67161	0.55357	0.331159	1.6099	4.9796	9.87652	9.64926	9.14211	9.11894	9.7879	9.99577	10.1202	10.0607	11.7814	9.94837	9.56796	10.5784	10.4189	9.52943	9.74987	9.73132
CADM1	cell adhesion molecule 1	1.66778	0.780569	0.468028	1.60401	4.9796	7.52356	6	4.80735	5.2854	6.52356	6.52356	6.49185	7.76155	7.62205	7.08746	7.07682	6.26679	5.42626	7.84549	6.32193	7.01123
MT2A	metallothionein 2A	1.6594	0.896945	0.540524	2.09513	4.9796	9.52943	7.45121	7.17991	7.3837	8.03892	8.21917	8.7039	9.08215	11.0049	10.4419	7.88264	8.30378	8.12928	8.56224	8.52356	8.00562
RGS16	regulator of G-protein signaling 16	1.65442	0.643717	0.389089	1.82236	4.9796	7.98299	7.64386	7.73471	7.64386	7.88874	7.30378	7.93664	8.42206	9.89178	9.48583	8.2854	8.14466	8.56605	7	7.53138	8.16993
PDZD8	PDZ domain containing 8	1.65363	0.53721	0.324867	1.54026	4.9796	7.11894	7.09803	6.08746	6.67243	6.65821	7.18982	7.01123	7.62205	7.90689	6.80735	7.39232	7.08746	7.34873	6.26679	8.62205	7.34873
ANK3	ankyrin 3, node of Ranvier (ankyrin G)	1.64999	0.621672	0.376774	1.50945	4.9796	5.58496	6.94251	6.02237	6.65821	7.11894	7.57743	7.19967	7.62205	7.59246	6.49185	7.19967	6.85798	7.45121	6.16993	8.2384	7.90087

## Sheet: mRNA_downregulated in NPC
Gene information		SAM analysis result					Expression levels in NPE samples						Expression levels in NPE samples
GENE_SYMBOL	GENE_NAME	Score(d)	Numerator(r)	Denominator(s+s0)	Fold Change	q-value(%)	N-1	N-2	N-3	N-4	N-5	N-6	T-1	T-2	T-3	T-4	T-5	T-6	T-7	T-8	T-9	T-10
CXCL12	chemokine (C-X-C motif) ligand 12	-7.21262	-1.18063	0.163689	0.445399	0	7.63662	7.52356	7.54689	7.6865	7.76818	7.19967	6.70044	6.72792	6.61471	6.55459	6.26679	6.20945	5.85798	6.24793	6.10852	6.50779
FXYD1	FXYD domain containing ion transport regulator 1	-6.83011	-1.48982	0.218125	0.362743	0	7.6865	7.36632	7.2854	7.99435	7.82018	7.43463	6.6865	6.59991	6.14975	6.24793	5.90689	5.88264	5.42626	5.97728	6.47573	5.72792
RCAN2	regulator of calcineurin 2	-6.71573	-0.8715	0.12977	0.542962	0	8.72451	9.13699	8.86419	9.3443	8.80413	8.81057	8.09803	8.03892	7.91886	7.82018	8.11894	8.18982	7.92481	8.25739	8.32643	8.06609
CCL14	chemokine (C-C motif) ligand 14	-6.26269	-3.09153	0.493643	0.133764	0	8.65105	8.13955	7.72792	9.26913	7.3837	7.46761	7.15987	5.52356	4.08746	4.32193	5.58496	4.52356	4.85798	4.16993	5.67243	4.24793
C7	complement component 7	-5.89009	-2.17884	0.369917	0.230342	0	9.50383	9.86109	9.11114	10.8226	9.72451	9.55075	9.02237	7.26679	7.10852	6.70044	7.47573	7.49185	6.90689	7.56224	7.96	8.33985
TSPAN7	tetraspanin 7	-5.76978	-2.39432	0.414976	0.204802	0	9.17948	9.23596	8.50662	9.59143	8.24507	8.12436	7.73907	6.88613	5.21677	5.48944	6.71688	6.32703	6.0107	6.24408	7.52796	6.0369
FHL1	four and a half LIM domains 1	-5.75936	-2.04909	0.355784	0.266681	0	10.222	9.67243	9.47776	9.50779	9.25817	9.38658	8.79658	7.93467	7.07682	6.8413	8.17991	7.01866	6.5597	7.13271	7.4567	8.38658
PTGFR	prostaglandin F receptor (FP)	-5.66602	-1.81117	0.319655	0.260554	0	8.85175	7.2854	7.12928	7.18982	6.98868	6.96578	5.85798	6	5.08746	5.35755	5.67243	4.80735	5.24793	5.93074	6.18982	5.75489
PTGDS	prostaglandin D2 synthase 21kDa (brain)	-5.51429	-1.128	0.20456	0.465035	0	11.7582	12.1526	12.3734	11.9285	11.6724	11.899	11.4142	11.272	10.6175	10.3253	10.9636	10.4263	10.9344	10.8289	10.4584	11.1196
ADH1C	alcohol dehydrogenase 1C (class I), gamma polypeptide	-5.37859	-2.17969	0.405254	0.254922	0	10.9009	10.5575	10.3805	11.3089	10.5196	10.8595	8.67596	7.59991	8.09803	7.73471	8.71081	7.75489	8.03342	9.783	9.59059	9.76653
RAMP3	receptor (G protein-coupled) activity modifying protein 3	-5.19827	-1.28521	0.247238	0.419447	0	7.06609	7.77479	7.39232	7.01123	7.61471	7.03342	6.30378	6.22882	5.20945	6.10852	6.10852	5.39232	6.06609	6.32193	5.78136	6.78136
SCUBE2	signal peptide, CUB domain, EGF-like 2	-5.11422	-3.04021	0.594461	0.172004	0	7.36632	7.73471	6.74147	6.70044	7.50779	6.93074	5.55459	6.35755	3.32193	5.35755	2.80735	2.80735	2.58496	3.45943	4.52356	4.45943
APBB1	amyloid beta (A4) precursor protein-binding, family B, member 1 (Fe65)	-5.06888	-1.15154	0.227178	0.450869	0	7.44294	8.45121	7.88874	8.36194	8.35755	8.26679	7.50779	7.22882	6.94251	7.33985	6.67243	6.39232	6.42626	7.02237	7.04439	7.18982
NEIL1	nei endonuclease VIII-like 1 (E. coli)	-4.8657	-1.01323	0.208239	0.478922	0.0421475	7.49185	8.66534	7.98868	8.27612	8.84235	8.14975	7.37504	7.33985	7.09803	7.08746	6.94251	7.12928	6.96578	7.55459	7.13955	7.59246
RAB37	RAB37, member RAS oncogene family	-4.83598	-1.29511	0.267807	0.422933	0.0421475	7.13955	7.62205	7.12928	7.55459	7.83289	7.85175	6.88264	6.18982	5.35755	6.22882	6.20945	5.93074	5.61471	6.72792	6.16993	6.9542
FRZB	frizzled-related protein	-4.81748	-1.73857	0.360888	0.296953	0.0421475	10.4041	9.27612	8.79116	9.43463	8.55459	9.10591	8.41363	7.8392	7.08746	6.74147	7.66534	7.81378	7.37504	6.42626	7.55459	8.30834
RABGAP1	RAB GTPase activating protein 1	-4.81292	-0.616644	0.128123	0.647403	0.0421475	11.2467	11.5018	11.2656	11.4057	11.5765	10.8788	10.6129	10.7591	10.7748	10.8688	10.9076	10.6786	10.4094	10.6952	10.676	10.5765
CTSG	cathepsin G	-4.77978	-2.22024	0.464507	0.206381	0.0421475	8.75822	7.56224	8.00562	9.94837	7.63662	7.79442	7.90689	5.93074	6.40939	4.90689	6.40939	5.58496	5.49185	5.97728	6.18982	5.83289
SLC22A7	solute carrier family 22 (organic anion transporter), member 7	-4.75184	-0.752232	0.158303	0.591195	0.0421475	7.15987	7.2384	7.41785	7.42626	7.65821	6.84549	6.37504	6.91886	6.71425	6.55459	6.56986	6.56986	6.45943	6.45943	6.06609	6.70044
ABCC8	ATP-binding cassette, sub-family C (CFTR/MRP), member 8	-4.67163	-1.01133	0.216483	0.494805	0.0698808	6.40939	7	7.31288	7.14975	7.31288	6.59991	6.22882	6.33985	6.33985	6.06609	5.93074	5.78136	5.32193	5.93074	5.45943	6.12928
RRAD	Ras-related associated with diabetes	-4.66827	-2.9734	0.636938	0.142095	0.0698808	6	8.56605	6.89482	7.01123	8.67948	8.63662	5.83289	4.90689	4.52356	4.32193	3.16993	5.32193	3.16993	3.90689	7.03342	4.39232
KCTD7	potassium channel tetramerisation domain containing 7	-4.61064	-0.678407	0.147139	0.628522	0.0698808	7.80735	7.54689	7.54689	7.67243	7.65821	7.25739	7.04439	6.83289	6.47573	7.17991	6.97728	6.83289	6.55459	7.06609	6.85798	7.20945
ADH1A	alcohol dehydrogenase 1A (class I), alpha polypeptide	-4.59898	-3.08817	0.67149	0.10951	0.0698808	5	8.38802	8.51964	9.55267	8.01123	8.40514	6.85798	5.16993	5.08746	4.08746	4.32193	3.58496	3.80735	4.45943	5.78136	5.75489
FOXF1	forkhead box F1	-4.55308	-0.628132	0.137958	0.645178	0.0698808	8.9462	9.36628	8.9078	9.3295	9.07904	8.78352	8.26566	8.54425	8.41012	8.35396	8.3556	8.37108	8.3656	8.93137	8.32215	8.48614
EBF1	early B-cell factor 1	-4.52164	-1.04057	0.230131	0.482103	0.0698808	6.65821	7.53138	7.56986	7.84549	7.7879	7.29462	6.83289	6.44294	6.50779	6.58496	6.24793	6.04439	5.67243	6.76818	6.2854	6.6865
TTC14	tetratricopeptide repeat domain 14	-4.49616	-0.866039	0.192618	0.558494	0.0698808	9.11894	9.09803	8.85175	9.18982	9.1267	8.64024	8.16993	8.3837	8.09803	8.13443	7.93664	7.76155	7.44294	8.67596	8.3443	8.43463
CRYAB	crystallin, alpha B	-4.43282	-1.11852	0.252328	0.455143	0.0698808	8.52748	7.6865	7.45943	8.18488	7.65105	7.29462	7.05528	7.24793	6.70044	6.91886	6.67243	5.88264	6.14975	6.61471	6.67243	6.90689
KLF2	Kruppel-like factor 2 (lung)	-4.39878	-1.44712	0.328982	0.390645	0.0698808	8.57475	8.20115	7.47833	7.85187	7.62116	8.09354	7.63823	6.80584	5.9558	7.01146	6.38091	5.91156	5.63702	6.22101	6.3294	7.33892
C19orf33	chromosome 19 open reading frame 33	-4.36651	-0.615062	0.140859	0.650811	0.0886892	7.22882	7.60733	7.48382	7.42626	7.40939	7.93074	6.64386	7	6.76818	6.6865	6.80735	6.90689	6.75489	7.06609	7.19967	7.15987
KCTD12	potassium channel tetramerisation domain containing 12	-4.36568	-0.772503	0.176949	0.594987	0.0886892	8.81057	8.57365	8.34873	8.5812	8.37938	8.65105	8.224	7.74819	7.98299	8.00562	7.47573	7.55459	7.11894	7.78136	7.87036	8.08746
HLA-DPB1	major histocompatibility complex, class II, DP beta 1	-4.35535	-0.659779	0.151487	0.629181	0.0886892	7.54689	8.24317	7.99435	8.15482	8.0607	7.67243	7.39232	7.26679	7.20945	7.2854	6.80735	7.40088	7.18982	7.49985	7.25739	7.54689
ABHD14B	abhydrolase domain containing 14B	-4.32222	-1.60427	0.371167	0.368681	0.0886892	7.19967	7.7879	7.45121	7.37504	8.02791	7.67948	7.08746	6.55459	5.32193	5.88264	6.06609	5.2854	4.70044	5.55459	6.2854	7.08746
CTSF	cathepsin F	-4.30202	-0.635289	0.147672	0.641176	0.0886892	7.86419	8.06609	7.37504	7.9542	8.10852	7.88874	7.26679	7.39232	7.04439	7.22882	7.20945	6.90689	7.03342	7.58496	7.37504	7.36632
LMO2	LIM domain only 2 (rhombotin-like 1)	-4.30113	-0.743857	0.172944	0.604866	0.0886892	7.27496	7.15124	6.74359	7.14991	6.91671	7.29832	6.61845	6.13124	7.07362	6.17757	6.29238	6.13517	6.12612	6.26002	6.17109	6.467
SNTN	sentan, cilia apical structure protein	-4.28906	-4.72315	1.10121	0.075	0.0886892	3.58496	8.27146	7.05528	7.22882	8.91289	9.44708	5.20945	1.58496	3.32193	1.58496	1.58496	1	1.58496	2.80735	7.25739	1
NHLH2	nescient helix loop helix 2	-4.21848	-0.765143	0.181379	0.586995	0.0886892	6.78136	7.67948	7.30378	7.45943	7.57743	7.45121	6.67243	6.9542	6.91886	6.64386	6.61471	6.58496	6.33985	6.91886	6.16993	6.2854
JAM2	junctional adhesion molecule 2	-4.17886	-1.83636	0.439441	0.293719	0.13569	8.43463	7.31288	6.67243	7.46761	6.79442	6.75489	6.78136	6.22882	5.12928	5.64386	5.80735	3.90689	4.80735	4.45943	5.80735	5.45943
OR52K2	olfactory receptor, family 52, subfamily K, member 2	-4.16379	-0.666991	0.160189	0.618546	0.13569	7.85175	7.81378	7.2384	7.81378	7.85175	7.06609	7	7.06609	6.90689	6.78136	7.04439	7.01123	6.59991	7.14975	7.02237	6.80735
TMPRSS2	transmembrane protease, serine 2	-4.15347	-0.796532	0.191775	0.576578	0.13569	7.88874	8.49985	8.27612	8.47168	8.82337	8.48382	7.82018	7.83289	7.70044	7.85175	7.2854	7.37504	6.96578	7.98868	7.67243	7.61471
SNX29	sorting nexin 29	-4.14613	-1.36616	0.329503	0.3925	0.13569	6.75489	7.98868	6.91886	7.85175	8.11894	7.70044	7.21917	6.37504	5.72792	6.12928	5.75489	6.02237	5.16993	6.49185	6.20945	6.79442
CASP12	caspase 12 (gene/pseudogene)	-4.13313	-1.1893	0.287747	0.405145	0.13569	5.83289	7.02237	6.39232	7.05528	7.40088	5.61471	5.64386	5.39232	5.42626	5.70044	5.2854	5.04439	5.61471	5	4.85798	5.67243
FAM129C	family with sequence similarity 129, member C	-4.13196	-1.7694	0.428222	0.295391	0.13569	6.24793	8.26679	7.36632	8.50779	8.27612	7.70736	7.20945	5.72792	5.24793	5.67243	5.52356	5.55459	5.12928	6.50779	5.9542	7.06609
TPPP3	tubulin polymerization-promoting protein family member 3	-4.09154	-2.77777	0.678905	0.141145	0.13569	7.03342	10.5689	9.73809	9.26679	11	11.3482	8.08746	7.09803	6.98868	6.45943	6.35755	6.45943	6.2854	6.65821	9.57932	6.50779
DNASE1L3	deoxyribonuclease I-like 3	-4.05317	-2.50416	0.617829	0.252652	0.13569	7.93664	8.04439	7.60733	7.21917	8.37069	8.42206	7.19967	6.2854	4.16993	4.16993	6.9542	3.70044	4.75489	5.04439	4.70044	7.31288
FAM116B	family with sequence similarity 116, member B	-4.04158	-0.96452	0.238649	0.488863	0.13569	8.57743	10.3587	9.69174	9.70217	9.80896	9.66534	8.96	8.88874	8.90087	8.6865	8.51175	8.64386	8.07146	8.76818	8.57743	8.6865
CALHM1	calcium homeostasis modulator 1	-4.04078	-0.678078	0.167809	0.634407	0.13569	9.41574	9.11634	9.01123	9.31967	9.27612	9.04166	8.31288	8.47573	8.26209	8.41785	8.66534	8.58871	7.9542	9.0634	8.66888	8.77808
TWIST2	twist homolog 2 (Drosophila)	-4.01887	-0.998618	0.248482	0.473133	0.13569	6.85798	8.12412	8.10852	7.66534	8.58496	7.45121	6.93074	6.88264	6.98868	6.91886	6.71425	6.89482	6.72792	6.76818	6.10852	7.06609
AMT	aminomethyltransferase	-4.01722	-0.799594	0.199042	0.57198	0.13569	7.25739	7.14975	6.87036	7.91886	7.35755	7.3837	6.9542	6.82018	6.65821	6.44294	6.56986	6.26679	6.12928	6.71425	5.97728	6.70044
RNASE4	ribonuclease, RNase A family, 4	-4.01559	-1.81265	0.451403	0.325	0.13569	8.74147	8.71425	8.30378	8.633	9.17493	9.48583	7.83289	7.71425	6.76818	6.93074	6.79442	5.85798	5.08746	7.41785	8.24793	7.64386
TLR9	toll-like receptor 9	-4.00694	-0.968071	0.241599	0.523872	0.149049	6.94251	7.90087	7.47573	7.29462	7.67948	7.33985	6.98868	6.44294	5.97728	6.65821	6.35755	6.18982	5.9542	6.44294	6.30378	7.39232
CR2	Complement component (3d/Epstein Barr virus) receptor 2	-3.996	-3.73495	0.934672	0.126864	0.149049	5.18322	7.92283	7.99624	6.38658	8.25739	7.95031	6.05889	4.64386	1.58496	1.58496	4.8413	1.22239	1.58496	4.41504	3.11548	6.42626
WDR78	WD repeat domain 78	-3.98981	-3.23245	0.810175	0.0816372	0.149049	4.64386	7.59246	5.64386	9.77972	8.04439	8.633	5.16993	3.45943	4.80735	2.32193	4.45943	2.58496	3.58496	3.90689	6.32193	4.9542
TPTE2	transmembrane phosphoinositide 3-phosphatase and tensin homolog 2	-3.98211	-0.682604	0.171418	0.630103	0.149049	7	7.55459	6.94251	7.25739	7.18982	7.11894	6.39232	6.35755	6.44294	6.61471	6.30378	6.62936	6.10852	7.22882	6.39232	6.47573
BLK	B lymphoid tyrosine kinase	-3.98042	-2.09079	0.52527	0.311499	0.149049	7.97919	8.79658	8.24476	8.21108	8.62449	8.00375	7.7879	5.59495	4.79008	4.96963	6.26679	5.77259	5.39232	7.57994	6.06609	7.97154
FOLR2	folate receptor 2 (fetal)	-3.94966	-1.10413	0.279551	0.471741	0.149049	9.36632	8.55075	8.2384	8.90087	8.44708	8.25739	8.32643	8.13955	7.37504	7.39232	7.84549	6.62936	7	7.31288	7.55459	7.65105
MT1E	metallothionein 1E	-3.94892	-1.32876	0.336487	0.376276	0.149049	10.352	8.90388	9.10066	8.62205	8.92481	10.1485	8.34873	8.57365	7.8009	8.41785	8.04439	7.66534	7.87652	7.34873	8.76155	7.29462
MYBPH	myosin binding protein H	-3.9421	-0.751395	0.190608	0.593111	0.149049	6.74147	7.58496	7.12928	7.24793	7.43463	7.59991	6.71425	6.91886	6.64386	6.74147	6.49185	6.50779	6.33985	6.85798	5.97728	6.18982
PLD4	phospholipase D family, member 4	-3.924	-1.49364	0.380643	0.386642	0.149049	6.44294	7.7211	7.34873	7.71425	7.88264	7.2854	7.20945	5.20945	5.75489	5.72792	5.55459	5	5.75489	6.37504	5.39232	7.07682
HTR3A	5-hydroxytryptamine (serotonin) receptor 3A	-3.92161	-0.832441	0.21227	0.571166	0.149049	7.40088	7.31288	7.46761	7.08746	7.73471	6.9542	6.74147	6.64386	6.37504	5.9542	6.40939	6.58496	6.52356	7.2384	5.88264	6.58496
RGS5	regulator of G-protein signaling 5	-3.91115	-1.16568	0.29804	0.475485	0.149049	8.41363	8.30378	7.70736	8.20457	7.94251	8.19967	7.45943	7.06609	7.32193	6.80735	7.92481	5.93074	6.61471	6.08746	7.14975	7.26679
C1orf194	chromosome 1 open reading frame 194	-3.90693	-2.52568	0.646461	0.146442	0.149049	5.39232	8.8009	7.49185	7.65821	9.15735	9.77808	6.39232	5.97728	5.70044	5	4.45943	4.52356	4.85798	5.52356	7.45121	5.32193
FAM65B	family with sequence similarity 65, member B	-3.89991	-1.79689	0.460752	0.322348	0.149049	6.22882	7.49185	6.37504	7.30378	7.59991	7.61471	6.72792	5.35755	4.52356	5.61471	4.70044	3.80735	4.64386	5.72792	5.32193	6.62936
IL1RL1	interleukin 1 receptor-like 1	-3.87995	-0.927607	0.239077	0.512832	0.149049	6.89077	7.62693	7.58496	7.96	8.17326	7.05889	6.86625	6.82867	6.6865	6.93074	6.87447	6.22239	6.13614	6.71425	6.07325	6.88264
IGFN1	immunoglobulin-like and fibronectin type III domain containing 1	-3.86686	-1.95583	0.505794	0.238058	0.149049	11.3393	9.97011	8.18982	10.2808	11.1712	10.3185	9.11634	8.29921	8.29002	9.10852	9.19722	7.6865	6.97728	7.27612	7.97728	8.62936
LRTOMT	leucine rich transmembrane and 0-methyltransferase domain containing	-3.85289	-1.92638	0.499983	0.227572	0.149049	5.67243	7.76818	7.33092	6.96578	8.77149	8.86419	6.16993	6.44294	5.39232	5.08746	5.52356	5.58496	5.90689	4.75489	6.79442	4.70044
SIGLEC5	sialic acid binding Ig-like lectin 5	-3.84681	-0.686788	0.178535	0.627388	0.149049	7.24793	7.81378	7.47573	7.88264	7.69349	7.53138	6.65821	7.09803	6.67243	6.91886	6.9542	7.25739	6.75489	7.43463	7.06609	6.39232
GSTM2	glutathione S-transferase mu 2 (muscle)	-3.83883	-1.47622	0.384548	0.392659	0.149049	7.59991	7.61471	6.64386	7.47573	8.10329	7.44294	6.83289	5.45943	6.33985	5.32193	7.16993	5.55459	5.08746	5.12928	6.37504	6.76818
CDA	cytidine deaminase	-3.82534	-0.584301	0.152745	0.659219	0.149049	8.69697	8.82972	8.29921	8.40514	8.78463	8.04439	7.75489	8.11374	8.08746	8.04985	7.73471	7.77479	7.76818	8.00562	8.19967	7.76818
PKD2L1	polycystic kidney disease 2-like 1	-3.82128	-0.859707	0.224978	0.53545	0.149049	9.50184	8.49985	8.10852	8.55842	9.04166	8.67948	8.17991	8.06609	7.82655	7.90087	7.67948	7.77479	7.37504	7.97728	7.54689	8.39232
ALDH3B1	aldehyde dehydrogenase 3 family, member B1	-3.80727	-1.91479	0.502932	0.276683	0.149049	6.8413	8.55587	7.55714	7.47573	8.80628	9.27767	6.75933	6.75933	5.99247	6.18982	5.36923	5.10154	5.32193	5.82443	8.16825	6.22239
CATSPER4	cation channel, sperm associated 4	-3.80701	-0.998506	0.262281	0.477193	0.149049	5.9542	7.16993	6.88264	7.15987	7.27612	5.9542	5.97728	6.12928	6.12928	5.9542	5.64386	5.49185	5.2854	5.88264	5.49185	5.35755
AFF3	AF4/FMR2 family, member 3	-3.80495	-1.75854	0.462171	0.3462	0.149049	6.39232	7.61471	7.45121	7.54689	7.73471	7.17991	6.90689	5.24793	4.70044	5.39232	4.80735	4.80735	4.16993	6.44294	6.59991	6.53916
LIMS2	LIM and senescent cell antigen-like domains 2	-3.80199	-1.15342	0.303372	0.468	0.149049	7.26679	7.65105	6.75489	7.04439	6.62936	6.72792	6.56986	6.2854	5.24793	6.37504	6.14975	5	5.58496	5.20945	5.64386	6.52356
GNG7	guanine nucleotide binding protein (G protein), gamma 7	-3.80176	-0.703353	0.185007	0.618274	0.149049	10.5469	10.4189	9.78463	10.2348	10.42	10.1849	9.88722	9.31515	9.03617	9.16742	9.70736	9.65821	9.42417	9.89482	9.61471	9.91139
P2RX5	purinergic receptor P2X, ligand-gated ion channel, 5	-3.79587	-1.59815	0.421023	0.37293	0.229158	6.84549	8	6.85798	7.69349	7.97728	7.46761	6.87036	5.9542	5.16993	5.64386	5.20945	5.24793	4.80735	6.62936	5.75489	7.46761
C9orf24	chromosome 9 open reading frame 24	-3.7694	-2.03651	0.540273	0.19166	0.229158	6.32193	8.79766	7.58496	7.31288	9.16742	10.0914	6.42626	6.32193	6.10852	5.49185	5.52356	5.75489	5.72792	6.67243	7.73471	6
GRAP	GRB2-related adaptor protein	-3.76717	-1.24445	0.33034	0.436051	0.229158	6.12928	7.62936	7.07682	7.01123	7.42626	7.3837	6.71425	6.06609	5.45943	5.72792	5.83289	5	5.39232	6.16993	5.39232	6.89482
CYP21A2	cytochrome P450, family 21, subfamily A, polypeptide 2	-3.76696	-0.834001	0.221399	0.534536	0.229158	7.13955	7.72792	7.83289	7.99435	7.52356	6.47573	6.59991	6.85798	6.72792	6.62936	6.35755	6.79442	6.76818	6.70044	6.39232	6.32193
KLRB1	killer cell lectin-like receptor subfamily B, member 1	-3.76591	-1.98369	0.526749	0.294311	0.229158	8.42206	9.29002	8.45943	8.01681	9.52748	9.72451	8.26209	7.56986	5.45943	7.43463	7.04439	5.90689	5.72792	6.16993	7.05528	8.59991
RASGRP2	RAS guanyl releasing protein 2 (calcium and DAG-regulated)	-3.76245	-1.75804	0.467259	0.351595	0.229158	7.2384	8.56986	7.39232	8.17991	8.30834	8.19476	7.71425	6.02237	5.16993	5.97728	5.70044	5.20945	5.58496	7.02237	5.9542	7.87036
TNR	Tenascin R	-3.74136	-1.05833	0.282872	0.445125	0.229158	6.3159	7.66059	7.82443	7.25109	7.26679	6.06609	6.21594	6.24159	6.22239	6.20945	5.88264	6.39803	5.56478	5.73697	5.62449	5.96193
TMEM190	transmembrane protein 190	-3.73447	-1.10012	0.294585	0.439039	0.229158	9.75322	8.45943	7.71425	8.90989	9.22159	8.94837	7.9542	7.49985	7.74147	7.85798	7.96	7.25739	7.17991	8.19476	8.2384	7.45943
B3GNT7	UDP-GlcNAc:betaGal beta-1,3-N-acetylglucosaminyltransferase 7	-3.73042	-0.7155	0.191801	0.598593	0.229158	6.35755	7.42626	7.08746	7.02237	7.44294	7.31288	6.35755	6.59991	6.10852	6.33985	6.24793	6.47573	6.39232	6.70044	6.72792	5.97728
C15orf26	chromosome 15 open reading frame 26	-3.72583	-1.53831	0.412878	0.3025	0.229158	5.55459	7.7879	6.94251	7.34873	8.10852	8.53138	5.67243	6.16993	5.9542	6.18982	6	5.49185	5.45943	5.42626	6.83289	5.20945
SCGB1A1	secretoglobin, family 1A, member 1 (uteroglobin)	-3.72291	-1.22351	0.328644	0.372594	0.229158	13.1585	13.76	13.5211	14.0039	15.2033	15.2552	12.6339	12.7987	12.6715	12.9567	12.7932	12.8467	12.8893	13.0666	13.6765	12.935
CAPS	calcyphosine	-3.72251	-3.24109	0.870674	0.123909	0.229158	6.85798	10.9381	10.0224	9.4818	11.5541	11.8727	8.40514	7.36632	6.98868	5.83289	5.70044	5.2854	5.61471	6.42626	10.1586	7.02237
LRRC23	leucine rich repeat containing 23	-3.70629	-2.32093	0.626215	0.161673	0.229158	5.49185	8.52356	7.10852	7.24793	9.16742	9.60363	6.55459	5.42626	5.61471	4.52356	5.45943	4.16993	5.39232	5.52356	7.2384	5.45943
TIMD4	T-cell immunoglobulin and mucin domain containing 4	-3.69699	-0.779473	0.21084	0.583649	0.229158	7.29462	7	7.50779	7.40088	6.67243	6.72792	6.20945	6.59991	6.20945	6.04439	6.20945	6.75489	6.37504	6.91886	5.78136	6.10852
PRY2	PTPN13-like, Y-linked 2	-3.68279	-0.75469	0.204924	0.610022	0.229158	9.02237	9.40514	8.97728	9.46148	9.32193	9.09011	8.45121	8.23362	8.34873	8.45533	8.09803	8.43463	7.99435	9.42836	8.54689	8.59246
ATP1B2	ATPase, Na+/K+ transporting, beta 2 polypeptide	-3.68037	-1.07224	0.29134	0.453257	0.229158	6.6865	7.08746	7.49985	7.54689	7.69349	5.93074	6.39232	6.44294	6.26679	6.45943	5.52356	5.93074	5.78136	5.39232	6.02237	5.80735
DUOX1	dual oxidase 1	-3.67607	-1.71796	0.467337	0.311748	0.229158	7.12928	8.12412	6.65821	7.18982	8.48382	8.66534	6.50779	5.78136	6.6865	5.24793	6.24793	5.42626	4.64386	5.24793	7.40088	6.71425
LY9	lymphocyte antigen 9	-3.67604	-1.25404	0.341138	0.41755	0.229158	7.48382	9.10591	8.69349	8.58496	8.65821	7.63662	8.12412	7.27612	6.90689	7	6.87036	7.03342	6.18982	7.27612	6.52356	7.86419
GABRB1	gamma-aminobutyric acid (GABA) A receptor, beta 1	-3.65722	-0.761817	0.208305	0.594923	0.229158	10.4409	10.4635	10.7288	10.611	10.3509	9.81858	9.5157	9.40727	9.60733	9.76321	8.91588	10.0293	9.58496	10.2597	9.71768	9.60363
SELL	selectin L	-3.65152	-0.623482	0.170746	0.662111	0.229158	9.40443	9.33613	9.0616	9.40727	9.25896	9.27767	9.09891	8.46761	8.27146	8.77149	8.34725	8.70966	8.49586	9.05076	8.36778	9.09452
CDHR3	cadherin-related family member 3	-3.65037	-3.76324	1.03092	0.110663	0.229158	4.75489	8.67243	6.87036	7.70044	9.00843	9.65642	5.88264	4.24793	5.08746	3.58496	1.58496	1.58496	1.58496	4.08746	7.6865	4.80735
LRRN3	leucine rich repeat neuronal 3	-3.64311	-0.594545	0.163197	0.666002	0.229158	8.44708	8.88264	8.37069	8.88264	8.75489	8.46352	8.15482	8.14975	7.8392	8.08215	7.82018	7.91886	7.74819	8.633	7.82018	8.224
CDKL1	cyclin-dependent kinase-like 1 (CDC2-related kinase)	-3.62865	-0.950225	0.261868	0.515668	0.229158	6.2854	7.34873	6.75489	7.26679	7.56986	7.45121	6.98868	6.12928	5.83289	5.64386	6.04439	5.80735	5.88264	6.67243	6.35755	6.26679
LRRC46	leucine rich repeat containing 46	-3.62614	-1.02547	0.2828	0.453684	0.229158	7.07682	8.27612	7.53916	7.63662	8.54303	8.98584	6.88264	7.02237	6.78136	6.6865	6.93074	7.17991	6.90689	7.02237	7.71425	6.71425
C16orf45	chromosome 16 open reading frame 45	-3.61562	-1.39781	0.386603	0.408216	0.229158	7.85798	7.20945	6.79442	6.98868	7	7.97728	6.84549	5.64386	4.90689	6.47573	6.47573	5.04439	5.45943	5	6.80735	6.40939
CORO2B	coronin, actin binding protein, 2B	-3.61233	-0.587513	0.162641	0.665896	0.229158	6.71656	7.21941	7.30289	7.09831	7.48329	7.06134	6.51971	6.71553	6.74966	6.51989	6.12231	6.60563	6.24802	7.01331	6.46226	6.63824
AGR3	anterior gradient 3 homolog (Xenopus laevis)	-3.61098	-3.66329	1.01449	0.0854839	0.229158	4.85798	8.93074	7.20945	7.04439	9.23362	10.2348	6.04439	4.90689	4.90689	1.58496	3.16993	2.32193	2	5.67243	7.18982	4.75489
SERPINB6	serpin peptidase inhibitor, clade B (ovalbumin), member 6	-3.6102	-1.07395	0.297477	0.509561	0.229158	8.16993	8.31741	8.07682	8.46352	8.60363	8.75154	8.42626	7.85798	6.98868	7.55459	7.05528	6.76818	6.74147	6.45943	7.6865	7.69349
SCRN1	secernin 1	-3.60917	-1.21893	0.337732	0.467197	0.229158	7.58496	7.83289	7.07682	7.7879	7.94837	7.86419	7.65105	6.80735	5.9542	6.35755	6.83289	5.97728	5.12928	6.20945	6.62936	7.08746
CRYM	crystallin, mu	-3.60855	-1.11325	0.308503	0.457382	0.229158	8.35755	8.70044	8.45943	8.50383	9.30378	9.80735	7.67948	7.26679	7.13955	7.35755	7.50779	7.43463	7.86419	8.37069	8.73471	8.06609
F13A1	coagulation factor XIII, A1 polypeptide	-3.6077	-1.1414	0.31638	0.426066	0.229158	9.59991	8.3837	7.93074	8.02791	7.92481	7.8392	7.74147	7.20945	6.98868	7.20945	7.60733	6.56986	6.40939	7.2384	6.71425	7.74147
MSLN	mesothelin	-3.60518	-2.66611	0.739521	0.166099	0.229158	5.20945	9.62327	8.89684	8.13614	9.37866	9.3339	6.18322	6.79874	5.11548	4.62449	5.10154	4.43741	5.40372	5.83289	8.4567	5.68182
SRRM3	serine/arginine repetitive matrix 3	-3.59931	-0.983338	0.273202	0.500571	0.229158	6.74147	7.70044	7.43463	6.56986	7.60733	6.59991	5.70044	7.04439	5.80735	6.02237	6.18982	5.85798	5.88264	6.56986	5.75489	6.42626
UBXN8	UBX domain protein 8	-3.59544	-0.851289	0.236769	0.548375	0.229158	6.64386	7.58496	7.08746	7.58496	7.49985	7.93664	6.58496	7.04439	6.89482	6.58496	6.14975	6.32193	5.93074	6.94251	6.64386	6.2854
C3orf32	chromosome 3 open reading frame 32	-3.59467	-0.874457	0.243265	0.5236	0.229158	7.03342	8.56605	7.93074	8.00562	8.30378	7.43463	6.96578	7.47573	6.88264	7.15987	6.79442	7.04439	7.01123	7.44294	6.71425	6.55459
C2orf65	chromosome 2 open reading frame 65	-3.58903	-1.60382	0.446867	0.404424	0.229158	6.97728	7.29462	6.45943	7.40088	7.62205	6.93074	5.72792	5.32193	4.85798	5	4.16993	5.52356	4.80735	7.67243	6	6.02237
FAIM3	Fas apoptotic inhibitory molecule 3	-3.57991	-1.50423	0.420185	0.387095	0.229158	9.32418	10.8533	10.2796	10.7616	10.9658	10.668	10.3454	8.90989	8.05528	8.64024	8.40939	8.42626	8.13955	9.98157	8.87344	9.93074
FHL2	four and a half LIM domains 2	-3.57399	-0.764821	0.213996	0.610507	0.229158	7.24969	7.25913	7.14199	7.32784	7.48993	7.24411	6.83324	7.05715	6.20802	7.08304	6.67661	5.83151	5.95554	6.29809	6.66787	6.59521
OTUD1	OTU domain containing 1	-3.56201	-0.753739	0.211605	0.582322	0.229158	8.10329	9.00282	8.29462	8.01123	8.91289	8.75489	7.7879	7.89482	7.79442	7.76155	7.59991	7.17991	7.41785	7.97728	7.97728	8.20457
RSPH1	radial spoke head 1 homolog (Chlamydomonas)	-3.56025	-3.48214	0.978058	0.115355	0.229158	5.2854	9.44294	7.85175	8.53138	10.0458	10.5078	6.85798	5.75489	5.90689	2	3.90689	4.80735	4.08746	4.58496	8.62571	4.75489
ROPN1L	rhophilin associated tail protein 1-like	-3.55455	-1.5378	0.432629	0.284539	0.310148	7.32137	9.57363	8.48055	8.71606	10.0805	10.4738	7.96337	7.41511	7.33396	7.26226	7.24749	7.40903	7.29292	7.63769	8.64904	7.48759
SLC14A2	solute carrier family 14 (urea transporter), member 2	-3.55267	-0.838594	0.236046	0.567149	0.310148	9.22882	9.81378	9.98726	9.94983	9.37287	9.22882	8.59991	8.26679	8.44294	8.59991	8.42206	9.42206	8.49586	9.45738	8.92481	8.95128
TCF7	transcription factor 7 (T-cell specific, HMG-box)	-3.54954	-1.71899	0.484286	0.362048	0.310148	7.87169	9.28302	8.49862	8.86375	8.95771	9.00964	8.55787	7.55879	5.31835	6.59179	6.4345	6.10065	7.97032	7.05818	6.47603	8.21765
RIIAD1	regulatory subunit of type II PKA R-subunit (RIIa) domain containing 1	-3.54607	-1.98842	0.560738	0.199522	0.310148	5.2854	8.20457	7.09803	7.08746	8.84235	9.2503	6.20945	5.32193	5.64386	5.12928	5.04439	4.90689	5	6.20945	7	5.93074
DUOXA1	dual oxidase maturation factor 1	-3.54577	-0.787736	0.222162	0.589452	0.310148	7.54689	7.46761	6.70044	7.53138	7.16993	7.40939	6.20945	6.12928	6.32193	6.18982	6.39232	6.33985	6.59991	7.40939	6.84549	6.72792
ISLR2	immunoglobulin superfamily containing leucine-rich repeat 2	-3.53414	-0.720714	0.203929	0.628243	0.310148	10.032	10.128	9.97871	9.89026	9.87344	10.0154	9.25267	8.83605	9.37287	9.11114	8.50779	9.65284	9.25503	10.014	9.23362	9.41996
GHRL	ghrelin/obestatin prepropeptide	-3.53172	-0.601539	0.170324	0.659932	0.310148	6.73133	7.09368	7.12957	7.26213	6.88333	6.53832	6.20456	6.11128	5.97388	6.35654	6.08004	6.1957	6.5402	6.80077	6.49172	6.62718
RBP5	retinol binding protein 5, cellular	-3.52892	-1.28033	0.362811	0.399571	0.310148	6.18982	8.40514	7.90689	8.11374	7.90689	7.8392	6.87036	6.58496	5.80735	5.72792	6.55459	6.88264	6.49185	6.42626	5.72792	7.39232
ENKUR	enkurin, TRPC channel interacting protein	-3.52475	-2.35868	0.669175	0.165101	0.310148	5.12928	8.21432	6.44294	7.01123	8.58496	9.46557	5.55459	5.04439	5.72792	4.32193	3.90689	4.39232	5.08746	5.35755	7.37504	4.39232
CD79B	CD79b molecule, immunoglobulin-associated beta	-3.52104	-1.89351	0.537771	0.355812	0.310148	8.25739	9.48382	9.05257	8.74819	9.01959	9.46557	8.67243	6.18982	5.78136	6.08746	6.96578	6.76818	6.32193	8.53138	6.82018	8.97154
GPR176	G protein-coupled receptor 176	-3.51447	-0.60202	0.171297	0.654959	0.310148	7.82018	8.13955	8.12412	8.12928	8.39232	7.49185	7.56986	7.8009	7.57743	7.66534	7.35755	7.07682	7.25739	7.25739	7.08746	7.49185
FLJ46836	FLJ46836 Protein	-3.50291	-0.73078	0.208621	0.626074	0.310148	8.32643	8.41785	8.30834	8.59991	8.39232	8.21917	7.57743	7.2384	7.41785	7.69349	7.05528	7.81378	7.55459	8.61839	7.74147	7.75489
TCP10	t-complex 10 homolog (mouse)	-3.49988	-0.724606	0.207038	0.5903	0.310148	6.67243	7.46761	7.34873	7.44294	7.36632	6.40939	6.6865	6.50779	6.39232	6.33985	6.67243	6.49185	6.18982	6.58496	6.20945	5.85798
C2orf81	chromosome 2 open reading frame 81	-3.48899	-1.12888	0.323555	0.432598	0.310148	6.24793	7.65105	6.79442	7.05528	7.80735	8.21917	6.40939	6.24793	6.16993	5.80735	6.02237	5.78136	5.45943	6.04439	6.83289	6.89482
FAM47A	family with sequence similarity 47, member A	-3.48833	-1.71862	0.492675	0.216216	0.310148	4.90689	6.20945	7.35755	7.87036	8.43463	5.32193	4.70044	5.49185	4.75489	5.24793	4.90689	4.32193	4.80735	5.08746	5.04439	5.2854
DHRS9	dehydrogenase/reductase (SDR family) member 9	-3.48292	-1.81885	0.522219	0.27895	0.310148	6.85798	8.18982	7.67948	7.54689	8.47978	9.6865	7.02237	6.44294	5.32193	5.70044	6.30378	5.35755	4.85798	7.47573	7.63662	6.42626
RASGRP4	RAS guanyl releasing protein 4	-3.4702	-0.626544	0.18055	0.638743	0.310148	8.94544	9.72792	9.56796	9.79604	9.99152	9.38802	9.03892	9.11894	9.19229	9.16491	8.82972	8.92184	8.47573	9.16742	8.74483	8.77479
DGKG	diacylglycerol kinase, gamma 90kDa	-3.46918	-1.26164	0.36367	0.371515	0.310148	7	9.5216	8.98868	8.75154	9.63118	8.55075	7.59246	7.69349	7.63662	7.72792	7.08746	7.56224	7.36632	8.12928	6.79442	7.19967
CD34	CD34 molecule	-3.45786	-1.1504	0.332691	0.469395	0.310148	7.72792	7.53916	6.90689	8.13443	7.03342	7.17991	7.20945	6.75489	6.76818	6.35755	6.89482	5.52356	6	5.58496	6.24793	5.35755
C14orf45	chromosome 14 open reading frame 45	-3.45234	-1.89896	0.550051	0.201246	0.310148	5.97728	8.61102	6.83289	7.18982	8.85487	9.82972	6.18982	6.04439	6.33985	5.12928	5.67243	5.35755	5.9542	5.58496	7.43463	6.12928
TUBA4A	tubulin, alpha 4a	-3.4511	-0.634605	0.183885	0.647306	0.310148	9.67596	10.0715	9.46148	9.50978	10.1098	9.80413	9.44915	9.0607	8.82337	9.46557	9.07682	8.72451	8.72792	9.25974	9.22882	9.55842
TMCO6	transmembrane and coiled-coil domains 6	-3.44148	-0.642085	0.186572	0.65399	0.310148	10.4221	10.2796	10.5245	10.5187	10.3163	10.0042	9.47371	9.38586	9.60733	9.68124	9.30378	10.1548	9.46352	10.3966	9.70908	9.84549
C1orf189	chromosome 1 open reading frame 189	-3.43955	-1.94785	0.566309	0.244342	0.310148	5.55459	8.12412	6.87036	7.83289	8.71425	8.74483	5.64386	5.42626	5.39232	4.08746	5.12928	5.2854	5.42626	6.94251	7.09803	6.49185
SYT15	synaptotagmin XV	-3.43656	-0.618903	0.180094	0.646331	0.310148	7.69349	8.66534	8.08215	8.47573	8.14466	8.24317	7.75489	7.57743	7.30378	7.55459	7.44294	7.26679	7.40088	7.93074	7.71425	8.03892
WDR38	WD repeat domain 38	-3.43126	-1.76687	0.514933	0.249747	0.310148	6.24793	8.84235	7.70044	8.15987	9.49185	9.6865	6.96578	6.45943	6.65821	6.16993	5.52356	6.22882	6.14975	7.15987	7.99435	6.56986
PRCP	prolylcarboxypeptidase (angiotensinase C)	-3.4269	-0.712803	0.208002	0.618059	0.310148	9.9571	9.53333	9.13186	9.50779	9.32193	9.62205	9.01402	9.26913	8.93074	8.72451	9.10066	8.14466	8.27146	8.71425	8.65105	9.17493
GLIS3	GLIS family zinc finger 3	-3.42526	-1.44792	0.422719	0.306403	0.310148	9.88264	7.82655	7.52356	7.77479	7.25739	7.19967	5.93074	6.83289	6.6865	6.49185	6.2854	6.08746	5.72792	6.82018	7.7211	6.04439
CAPSL	calcyphosine-like	-3.42264	-1.73363	0.506518	0.249148	0.310148	6.61471	9.11114	8.13443	8.22882	9.76487	10.1357	7.37504	6.90689	7.04439	7.11894	6.30378	6.71425	6.26679	7.26679	8.22882	6.08746
TDRD1	tudor domain containing 1	-3.41277	-0.615541	0.180364	0.64796	0.310148	7.08746	7.97154	7.46761	7.74147	7.94251	7.46761	6.85798	7.32193	7.37504	7.06609	6.79442	6.82018	6.78136	7.35755	6.84549	6.75489
ELF2	E74-like factor 2 (ets domain transcription factor)	-3.40928	-0.738311	0.216559	0.624471	0.310148	10.7406	10.983	10.9979	11.0821	11.158	10.8572	10.3309	9.98014	10.1774	10.2216	9.63481	10.2969	9.79116	11.2586	10.3219	10.3015
SNORA76	small nucleolar RNA, H/ACA box 76	-3.40109	-0.95755	0.281542	0.522157	0.310148	9.20945	9.2384	9.31967	9.47978	8.59619	8.27146	7.65821	7.47573	7.42626	8.13955	8.28077	8.0607	7.97154	9.06609	8.50383	8.03342
C6orf97	chromosome 6 open reading frame 97	-3.39179	-2.03337	0.599497	0.209647	0.310148	5.93074	8.83289	7.42626	7.89482	9.26209	9.85487	6.97728	5.93074	6.04439	6.22882	5.78136	4.85798	5.20945	6.14975	7.96578	6.52356
LRMP	lymphoid-restricted membrane protein	-3.39153	-1.30609	0.385104	0.44098	0.310148	7.22882	8.0607	7.59991	7.22882	7.97728	8.3837	7.02237	6.10852	6.50779	5.80735	6.49185	5.42626	5.39232	7.53138	6.53916	7.57743
CACNG3	calcium channel, voltage-dependent, gamma subunit 3	-3.38797	-0.705531	0.208246	0.600426	0.310148	7.37504	8.19476	7.97154	8.11374	8.12412	7.15987	7.11894	7.07682	7.2854	7.25739	6.47573	7.2854	6.93074	7.48382	7.03342	7.22882
COL14A1	collagen, type XIV, alpha 1	-3.38641	-1.5882	0.468993	0.235125	0.310148	11.8891	8.93958	8.87958	9.44915	8.7879	8.74819	8.87958	8.20945	8.04985	7.93664	8.31288	7.45943	7.52356	6.9542	7.54689	7.73471
CXorf48	chromosome X open reading frame 48	-3.37953	-0.960244	0.284135	0.500043	0.310148	7.30378	8.80413	8.46761	8.73132	8.73471	9.00282	7.65821	8.08746	7.7879	7.85798	7.06609	7.56224	6.9542	7.97728	7.47573	7.04439
ZNF117	zinc finger protein 117	-3.37777	-0.723605	0.214226	0.616166	0.310148	7.49985	8.17991	7.50779	7.60733	8.01123	7.59246	7.06609	6.79442	7.11894	6.91886	6.40939	7	6.6865	7.87036	7.27612	6.9542
GSTM1	glutathione S-transferase mu 1	-3.3715	-1.22111	0.362184	0.472611	0.310148	8.85086	7.88156	8.05356	8.62442	8.45699	8.38306	7.72951	7.1446	6.37775	6.62681	7.41166	7.16555	8.52191	5.83352	7.09676	7.63162
NHSL2	NHS-like 2	-3.36773	-0.819381	0.243303	0.559094	0.310148	9.99294	9.29462	9.27612	9.73132	9.7879	8.69349	8.62936	9.06878	8.89785	9.12153	8.75154	8.62205	8.71425	7.86419	8.48784	8.27612
SEPP1	selenoprotein P, plasma, 1	-3.3654	-1.47213	0.43743	0.404019	0.310148	11.9259	11.1541	10.9521	11.4895	10.5059	11.6205	11.199	10.0631	9.99556	8.82063	10.7454	8.25745	9.90676	8.85425	10.0207	10.1628
AKAP12	A kinase (PRKA) anchor protein 12	-3.35958	-0.99916	0.297406	0.520197	0.310148	7.57743	7.14975	6.44294	7.26679	6.6865	7.07682	7.10852	6.32193	5.70044	5.97728	6.40939	5.58496	5.42626	5.20945	6.37504	6.22882
C2orf66	chromosome 2 open reading frame 66	-3.35479	-0.690511	0.205829	0.61384	0.310148	7.9542	8.37938	8.32643	8.24793	7.88874	7.33092	7.01123	7.10852	7.35755	7.41785	6.71425	7.45121	7.47573	7.78136	7.44294	7.54689
DNAI1	dynein, axonemal, intermediate chain 1	-3.35242	-1.36387	0.406832	0.35388	0.310148	5.24793	7.50779	6.53916	7.14975	7.82018	7.7879	5.80735	6.14975	5.9542	5.2854	5.39232	5.55459	4.9542	5.9542	6.53916	4.85798
VWA5A	von Willebrand factor A domain containing 5A	-3.3461	-0.621122	0.185626	0.640149	0.310148	10.4564	11.204	11.1079	10.5897	11.1731	11.4315	10.3934	10.2819	10.3454	10.1923	10.5187	9.94105	10.5887	10.7748	10.1624	10.5275
IL33	interleukin 33	-3.33576	-2.15683	0.646577	0.276426	0.310148	7.34873	9.51175	8.84549	9.81378	8.8392	9.50184	8.44294	7.45121	5.52356	5.08746	7.63662	5.04439	7.05528	5.85798	8.50779	7.59246
CD163L1	CD163 molecule-like 1	-3.33258	-1.20917	0.362833	0.478401	0.310148	8.12412	7.83289	7.13955	8.15482	7.94251	7.94837	7.34873	7.18982	5.9542	6.2854	8.01681	5.49185	6.02237	6.80735	6.49185	6.87036
ART4	ADP-ribosyltransferase 4 (Dombrock blood group)	-3.32328	-0.83147	0.250196	0.564329	0.310148	7.91289	7.72792	7.88264	8.26679	7.49185	7.07682	6.71425	5.88264	7.05528	6.88264	6.53916	7.15987	7.22882	7.37504	6.94251	7.16993
KIAA0226L	KIAA0226-like	-3.30616	-1.57011	0.474904	0.406399	0.38544	7.87036	8.2384	7.09803	8.26209	7.92481	7.94251	7.66534	5.80735	6	7.31288	5.20945	6.08746	4.9542	7.24793	5.39232	7.5157
IL16	interleukin 16	-3.30363	-1.2768	0.386485	0.485874	0.38544	8.9571	9.46148	9.34651	9.13955	9.30834	9.46761	9.41363	8.20457	7.04439	7.80735	7.88264	7.56986	7.01123	8.13955	7.53138	9.42836
FAM151A	family with sequence similarity 151, member A	-3.30116	-0.802852	0.243203	0.554626	0.38544	10.1787	9.97154	9.51175	9.9542	10.8757	10.8242	9.22159	9.32418	9.15482	10.1674	9.31061	9.24555	9.05799	9.61655	9.42417	9.64205
GATSL3	GATS protein-like 3	-3.29607	-0.848921	0.257556	0.556619	0.38544	12.3387	11.628	11.9919	12.1069	11.4681	11.1941	10.9607	10.5314	10.9816	11.1427	9.9542	11.3826	11.0375	11.5594	10.8933	10.9469
GNL1	guanine nucleotide binding protein-like 1	-3.29089	-1.28187	0.38952	0.363664	0.38544	7.73471	7.64386	9.224	8.93074	9.78953	7.66534	7.5157	7.60733	7.70044	7.87652	6.32193	7.18982	6.82018	7.25739	6.52356	7.34873
CD22	CD22 molecule	-3.2806	-2.50595	0.76387	0.26933	0.38544	7.60733	10.3399	9.51964	9.60177	10.0238	9.98584	8.88874	6.08746	5.75489	5.61471	7.02237	5.52356	5.2854	8.92778	7.40939	9.55651
ALOX15	arachidonate 15-lipoxygenase	-3.27747	-2.08827	0.637159	0.258184	0.38544	6.85798	9.62205	8.64746	8.64024	9.94691	10.4788	7.45943	6.67243	6.40939	5.83289	6.52356	5.80735	6.55459	7.30378	9.64746	7.22882
STEAP4	STEAP family member 4	-3.27648	-1.44048	0.439643	0.403559	0.38544	8.32193	6.61471	7.14975	7.67948	7.44294	7.53138	6.83289	6.91886	5.49185	6.82018	5.9542	5.39232	4.9542	6.2854	6.98868	4.52356
PIH1D2	PIH1 domain containing 2	-3.27614	-0.808187	0.246689	0.598494	0.38544	11.2538	11.0539	10.8556	10.7574	10.9851	11.0828	10.23	9.46964	10.6119	10.1293	9.33092	10.643	10.2336	10.9866	10.0808	10.1836
KAAG1	kidney associated antigen 1	-3.27532	-0.700846	0.213978	0.591561	0.38544	6.76818	7.14975	6.85798	7.24793	7.08746	5.80735	5.97728	6.39232	6.20945	6.24793	6.16993	6.14975	6.06609	6.32193	5.9542	5.70044
MAP6	microtubule-associated protein 6	-3.26259	-1.25867	0.385788	0.365809	0.38544	6.94251	8.79116	8.53916	8.56224	9.61287	9.73978	7.76155	7.76818	7.81378	7.63662	7.07682	7.35755	7.06609	6.84549	8.04439	7.02237
SELENBP1	selenium binding protein 1	-3.25815	-2.09998	0.644532	0.282706	0.38544	7.60733	8.91588	8.17991	8.66888	9.76818	10.0348	8.17991	7.12928	5.20945	6.50779	6.12928	7.84549	4.80735	5.83289	8.8857	7.09803
SERPINA9	serpin peptidase inhibitor, clade A (alpha-1 antiproteinase, antitrypsin), member 9	-3.25153	-1.06605	0.32786	0.466529	0.38544	6.40939	7.98868	6.53916	7.04439	7.87036	7.43463	6.58496	6.14975	6.06609	6	5.45943	5.78136	5.72792	7.16993	5.85798	6.6865
TMEM204	transmembrane protein 204	-3.24788	-0.831137	0.255902	0.583007	0.38544	9.8857	9.65821	9.17243	9.33985	9.13186	9.44501	9.52552	9.01402	8.58496	8.89178	8.74819	7.91886	8.43045	7.82018	8.54689	8.59619
GGT7	gamma-glutamyltransferase 7	-3.24332	-0.609208	0.187835	0.636	0.38544	6.26679	7.58496	6.90689	7.09803	7.27612	6.89482	6.49185	6.47573	6.53916	6.22882	6.26679	6.16993	6.10852	6.64386	6.45943	6.56986
KRTAP10-10	keratin associated protein 10-10	-3.2429	-0.714813	0.220424	0.598209	0.38544	9.87498	9.59432	8.81057	9.03892	9.11894	8.7879	8.71081	8.56986	8.36632	8.30834	7.91886	8.42626	8.19967	8.9629	8.5157	8.91588
EDNRA	endothelin receptor type A	-3.24003	-0.737233	0.227539	0.613139	0.38544	8.27146	8.14975	7.80735	7.94251	8.07682	7.44294	7.35755	7.5157	7.3837	7.97728	7.27612	6.76818	6.74147	7.09803	7.40939	6.58496
C4orf3	chromosome 4 open reading frame 3	-3.23702	-0.758082	0.234191	0.61168	0.38544	7.97728	8.37938	8.25267	8.2384	8.43463	8.69349	8.21432	8.13443	7.18982	7.69349	7.21917	6.9542	7.39232	7.09803	7.97728	7.8392
PCDHGC3	Protocadherin gamma subfamily C, 3	-3.2278	-0.72172	0.223595	0.57527	0.38544	6.90288	8.48247	7.8928	7.99247	8.40514	7.67007	7.32193	7.47303	7.06609	7.15987	7.01866	6.9542	7.01495	7.40088	7.02237	7.26053
BTN2A1	butyrophilin, subfamily 2, member A1	-3.22737	-0.804254	0.249198	0.59546	0.38544	12.1251	11.9965	11.6506	11.5211	11.4888	11.7444	10.7731	10.3685	10.9556	10.9352	10.0993	11.3886	11.0748	11.8784	10.983	11.0451
KRTAP10-5	keratin associated protein 10-5	-3.22722	-0.677391	0.209899	0.633761	0.38544	7.06609	7.76818	7	7.44294	7.53916	7.43463	6.72792	7.04439	6.49185	6.59991	6	6.55459	6.45943	7.3837	6.85798	6.85798
CPXM1	carboxypeptidase X (M14 family), member 1	-3.22489	-0.762661	0.236492	0.557622	0.38544	8.80735	7.84549	7.18982	7.59246	7.91289	7.42626	7.29462	7.01123	7.06609	7.39232	7.12928	6.91886	6.49185	7.18982	6.72792	7.10852
TNFSF8	tumor necrosis factor (ligand) superfamily, member 8	-3.22094	-0.570086	0.176993	0.666609	0.38544	7.10852	7.74147	7.44294	7.76155	8.03342	7.29462	7.20945	7.21917	6.82018	7.16993	6.87036	6.75489	6.72792	7.09803	6.70044	7.36632
SLC34A1	solute carrier family 34 (sodium phosphate), member 1	-3.21427	-0.715702	0.222664	0.604511	0.38544	6.2854	7.12928	7.08746	7.11894	7.54689	6.88264	6.75489	6.55459	6.71425	6.44294	5.80735	5.9542	6.32193	6.24793	5.80735	6.32193
SVEP1	sushi, von Willebrand factor type A, EGF and pentraxin domain containing 1	-3.20643	-0.808107	0.252027	0.598148	0.38544	7.56986	7.05528	7.29462	7.53916	7.33092	7.17991	7.14975	6.93074	5.83289	6.22882	6.75489	6.02237	5.78136	7.03342	6.58496	6.88264
S1PR4	sphingosine-1-phosphate receptor 4	-3.20283	-1.07291	0.334986	0.520045	0.38544	7.37504	7.34873	6.67243	7.36632	7.3837	7.02237	7.24793	6.37504	4.9542	6.52356	5.78136	5.93074	5.49185	6.32193	5.61471	6.97728
MPL	myeloproliferative leukemia virus oncogene	-3.20012	-0.70868	0.221454	0.631931	0.38544	6.64386	7.32193	7.01123	7.04439	7.10852	7.21917	6.02237	6.06609	5.90689	6.12928	5.93074	6.64386	6.42626	7.27612	6.52356	6.56986
ABTB1	ankyrin repeat and BTB (POZ) domain containing 1	-3.1965	-0.651025	0.203668	0.63663	0.38544	7.63662	7.10852	6.6865	7.18982	6.94251	6.78136	6.89482	6.61471	6.2854	6.58496	6.30378	6.35755	6	6	6.12928	6.89482
B3GNT8	UDP-GlcNAc:betaGal beta-1,3-N-acetylglucosaminyltransferase 8	-3.19524	-0.568651	0.177968	0.653934	0.38544	9.02519	8.87389	8.08879	8.18619	8.41326	8.03381	7.60232	7.90849	7.8052	7.93498	7.96678	7.5977	7.89401	8.10899	7.82393	8.03964
IQCA1	IQ motif containing with AAA domain 1	-3.18543	-1.04131	0.326898	0.473383	0.38544	6.67243	8.14975	7.47573	7.83289	8.12412	8.63662	6.74147	6.91886	7.04439	7.50779	6.26679	6.32193	6.14975	7.60733	6.75489	6.42626
TMEM231	transmembrane protein 231	-3.18226	-1.61602	0.507821	0.284308	0.38544	5.2854	7.8392	7.17991	7.06609	8.51964	8.59246	6.18982	6	6.16993	6.08746	4.75489	4.75489	6.06609	5.80735	6.97728	5.16993
ANG	angiogenin, ribonuclease, RNase A family, 5	-3.17918	-1.21316	0.381595	0.465987	0.38544	7.59991	7.45943	6.6865	7.05528	7.65105	8.08746	6.6865	6.70044	5.70044	5.61471	5.58496	5.75489	5.04439	6.55459	7.33092	7.12928
WDR54	WD repeat domain 54	-3.17775	-1.16903	0.36788	0.39368	0.38544	6.6865	8.16993	7.30378	7.16993	8.69697	8.98299	6.89482	7.16993	6.6865	6.42626	6.2854	6.40939	6.89482	5.90689	7.40088	6.58496
RSPH9	radial spoke head 9 homolog (Chlamydomonas)	-3.17556	-0.855352	0.269355	0.527003	0.38544	6.70044	8.13955	7.74147	7.19967	8.21917	8.24317	6.55459	6.85798	6.61471	6.76818	6.47573	6.6865	6.6865	7.46761	7.14975	7.25739
ELK3	ELK3, ETS-domain protein (SRF accessory protein 2)	-3.15702	-0.817445	0.258929	0.591896	0.38544	8.46352	8.27146	7.9542	7.90689	8.29921	8.59246	8.0607	7.32193	7.30378	8.06609	7.55459	6.96578	6.62936	7.02237	7.26679	8.11374
PLXDC1	plexin domain containing 1	-3.14946	-0.966426	0.306855	0.542476	0.38544	7.34873	7.35755	6.61471	7.09803	7.2854	6.72792	7	6.56986	6.20945	6.61471	6.33985	5.20945	5.64386	5.16993	5.80735	6.49185
PRSS23	Protease, serine, 23	-3.14435	-0.958701	0.304896	0.523436	0.38544	7.21594	6.96963	6.16993	6.79442	7.07325	7.69813	5.9386	6.16993	5.96193	6.42626	5.34577	5.34577	5.56478	6.63421	7.00375	5.89077
CCL21	chemokine (C-C motif) ligand 21	-3.14302	-2.65851	0.845847	0.153148	0.38544	7.18982	12.0868	11.9498	11.8723	12.1302	11.9819	10.6511	9.89936	9.22641	8.47168	9.47776	6.39232	7.06609	7.61471	8.07146	8.56224
OGN	osteoglycin	-3.14154	-2.93042	0.932797	0.153915	0.38544	11.0314	6.9542	7.10852	9.49386	7.33985	6.56986	9.12153	6.08746	4	4.85798	6	3.80735	3	3.90689	5.12928	5.61471
PTCH2	patched 2	-3.13271	-0.883642	0.28207	0.5258	0.498694	7.87036	9.16742	9.0954	9.39446	9.54496	8.67948	8.35755	8.55075	8.49586	8.55842	7.74147	7.69349	7.53916	8.21432	7.91289	7.6865
DYNC2LI1	dynein, cytoplasmic 2, light intermediate chain 1	-3.12629	-0.77131	0.246718	0.603885	0.498694	7.33092	7.84549	6.93074	7.48382	7.60733	7.59991	6.76818	6.55459	6.74147	6.62936	5.80735	6.64386	6.39232	7.67948	6.96578	6.76818
[truncated: 579 more rows]

## Sheet: lncRNA_upregulated in NPC
Gene information		SAM analysis result					Expression levels in NPE samples						Expression levels in NPE samples
[truncated: 406 more rows]

## Sheet: lncRNA_downregulated in NPC
Gene information		SAM analysis result					Expression levels in NPE samples						Expression levels in NPE samples
[truncated: 872 more rows]
